# Supplementary material for: Alterations in gut microbiota and host transcriptome of patients with coronary artery disease
Source: BMC Microbiol. 2023 Nov 3;23:320. doi: 10.1186/s12866-023-03071-w (PMC10623719; doi:10.1186/s12866-023-03071-w)
Supplement: Supplementary file 1 — Additional file 1: Supplementary Table S1. Summary of sequnce reads for all samples. Supplementary Table S2. Summary of the basic information of all RNA samples. Supplementary Table S3. Differential abundant analysis of 16S-seq profiles between CAD patients and controls. Supplementary Table S4. The results of functional annotation and differential analyses on bacterial profiles between CAD patients and controls. Supplementary Table S5. Differential gene expression analysis of transcriptomic profiles between CAD patients and controls. [file 12866_2023_3071_MOESM1_ESM.xlsx]

## Sheet: Supplementary Table S1
Supplementary Table S1. Summary of sequnce reads for all samples
Sample Name	Raw PE(#)	Combined(#)	Qualified(#)	Nochime(#)	Effective%
R21322424	86522	86175	85699	82123	94.92
R21322936	87537	86147	85547	82653	94.42
R21324273	90047	89151	88567	83642	92.89
R11310251	86607	86244	85631	79581	91.89
R21322935	86769	86046	85394	79575	91.71
R11319014	90457	88223	87442	82837	91.58
R21324132	85476	83141	82609	77966	91.21
R11316883	85076	84820	84272	76957	90.46
R21326041	84537	83099	82504	76469	90.46
R21324765	80942	78840	78090	73148	90.37
R11324576	89765	89535	88973	80583	89.77
R21313438	85459	84985	84345	76222	89.19
R11314524	95158	94242	93601	84734	89.05
R21313791	85151	83904	83014	75579	88.76
R21240831	81242	81178	80561	72060	88.7
R11336037	94869	93177	92446	83951	88.49
R11318973	92390	91756	91110	80761	87.41
R11322654	87087	85706	85040	76067	87.35
R21323118	89492	86762	85951	77699	86.82
R21313636	87478	86637	86020	75377	86.17
R21315658	86127	84875	84204	73797	85.68
R11339346	81235	80219	79623	69588	85.66
R11332881	79128	76404	75750	67764	85.64
R21322533	87373	84858	84252	74825	85.64
R21279601	87878	85404	84808	75129	85.49
R11322807	86386	86292	85633	73741	85.36
R21319398	83102	81897	81428	70646	85.01
R11331432	89468	88718	88075	76042	84.99
R21327338	81292	81244	80777	68923	84.78
R21308827	88792	88473	87750	75148	84.63
R11312908	84960	83025	82382	71641	84.32
R21319334	90182	87310	86703	76023	84.3
R11329305	89963	88575	87872	75789	84.24
R11336408	83066	80272	79701	69316	83.45
R11316607	89167	86324	85720	74270	83.29
R21320908	84620	84352	83735	70109	82.85
R21311926	84721	83072	82521	70177	82.83
R11321644	93472	92441	91825	77153	82.54
R21320471	80245	77594	77045	65890	82.11
R21321638	85949	84687	84148	70315	81.81
R21309866	82339	80226	79598	67258	81.68
R21321612	86286	83840	83211	68924	79.88
R21323238	76726	75027	74699	61239	79.82
R21311467	85761	83781	83170	68303	79.64
R21249448	89830	88128	87546	71174	79.23
R21321623	87193	84968	84489	69084	79.23
R21315846	95649	93815	93215	75016	78.43
R11326212	83537	80888	80304	65377	78.26
R11314353	84620	82240	81590	65789	77.75
R21316766	80656	80328	80029	62290	77.23
R11331868	89925	87082	86460	68758	76.46
R11315626	72664	57733	57328	51018	70.21

## Sheet: Supplementary Table S2
Supplementary Table S2. Summary of the basic information of all RNA samples
Sample ID	Library Type	Concentration (ng/ul)	Volume (ul)	Total mass(ug)	RIN
R11316607	Transcriptomic library	122	27	3.294	2.3
R11319014	Transcriptomic library	51	32	1.632	8
R11318973	Transcriptomic library	55	27	1.485	7.1
R11310251	Transcriptomic library	26	32	0.832	7.8
R11314524	Transcriptomic library	15	32	0.48	7
R11316883	Transcriptomic library	50	32	1.6	7.5
R11314353	Transcriptomic library	49	32	1.568	7.4
R11315626	Transcriptomic library	99	32	3.168	7.9
R11312908	Transcriptomic library	40	32	1.28	7.9
R11322654	Transcriptomic library	49	32	1.568	8
R11322807	Transcriptomic library	34	32	1.088	7.9
R11324576	Transcriptomic library	47	32	1.504	7.9
R11329305	Transcriptomic library	33	32	1.056	7
R11331432	Transcriptomic library	37	32	1.184	6.4
R11332881	Transcriptomic library	67	32	2.144	5.2
R11336037	Transcriptomic library	37	32	1.184	5.4
R11339346	Transcriptomic library	56	32	1.792	6.8
R11336408	Transcriptomic library	41	32	1.312	6.8
R11326212	Transcriptomic library	42	32	1.344	7.5
R11331868	Transcriptomic library	55	32	1.76	5.3
R11321644	Transcriptomic library	41	32	1.312	6.8
R21320908	Transcriptomic library	15	32	0.48	6.6
R21320471	Transcriptomic library	52	32	1.664	6.5
R21319398	Transcriptomic library	37	32	1.184	6.6
R21240831	Transcriptomic library	28	32	0.896	6.4
R21319334	Transcriptomic library	45	32	1.44	7.1
R21315846	Transcriptomic library	33	32	1.056	6.5
R21316766	Transcriptomic library	25	32	0.8	6.8
R21311926	Transcriptomic library	48	32	1.536	6.6
R21321638	Transcriptomic library	24	32	0.768	7.6
R21309866	Transcriptomic library	71	32	2.272	7.3
R21321612	Transcriptomic library	25	32	0.8	6.3
R21311467	Transcriptomic library	35	32	1.12	7.3
R21308827	Transcriptomic library	20	32	0.64	5.9
R21323118	Transcriptomic library	18	32	0.576	6.2
R21279601	Transcriptomic library	31	32	0.992	2.1
R21315658	Transcriptomic library	40	32	1.28	8.3
R21313438	Transcriptomic library	54	32	1.728	7.8
R21313791	Transcriptomic library	52	32	1.664	8
R21313636	Transcriptomic library	37	32	1.184	7.8
R21249448	Transcriptomic library	14	32	0.448	7.7
R21322533	Transcriptomic library	25	32	0.8	8.3
R21322935	Transcriptomic library	43	32	1.376	7.9
R21322424	Transcriptomic library	49	32	1.568	7.3
R21322936	Transcriptomic library	71	32	2.272	7.5
R21324132	Transcriptomic library	44	32	1.408	8
R21324273	Transcriptomic library	48	32	1.536	8.8
R21327338	Transcriptomic library	67	32	2.144	8.5
R21326041	Transcriptomic library	34	32	1.088	8.1
R21324765	Transcriptomic library	29	32	0.928	7.7
R21323238	Transcriptomic library	31	32	0.992	7.7
R21321623	Transcriptomic library	31	32	0.992	7.5

## Sheet: Supplementary Table S3
Supplementary Table S3. Differential abundant analysis of 16S-seq profiles between CAD patients and controls
Taxa	avg(R1)	sd(R1)	avg(R2)	sd(R2)	p.value	q.values	interval lower	interval upper
k__Bacteria;p__Firmicutes;c__Clostridia;o__Lachnospirales;f__Lachnospiraceae;g__Blautia;	0.0446146	0.0286165	0.0226165	0.0161907	0.0033986	0.211021	0.00790351	0.0360928
Others	0.0226101	0.011779	0.0418285	0.0317213	0.00374376	0.211021	-0.0318419	-0.00659481
k__Bacteria;p__Actinobacteriota;c__Coriobacteriia;o__Coriobacteriales;f__Coriobacteriaceae;g__Collinsella;	0.000533695	0.000411649	0.00136217	0.00166967	0.0120814	0.257448	-0.00146386	-0.000193082
k__Bacteria;p__Firmicutes;c__Clostridia;o__Lachnospirales;f__Lachnospiraceae;g__[Eubacterium]_hallii_group;	0.00172694	0.00116251	0.00333138	0.00324097	0.0155372	0.257448	-0.00288748	-0.000321412
k__Bacteria;p__Firmicutes;c__Clostridia;o__Monoglobales;f__Monoglobaceae;g__Monoglobus;	0.00108632	0.00106495	0.00047756	0.000485901	0.0213075	0.257448	9.82e-05	0.00111931
k__Bacteria;p__Firmicutes;c__Clostridia;o__Oscillospirales;f__Oscillospiraceae;g__NK4A214_group;	0.000305645	0.000260499	0.000846147	0.00123732	0.0243898	0.257448	-0.00100675	-7.43e-05
k__Bacteria;p__Firmicutes;c__Clostridia;o__Eubacteriales;f__Eubacteriaceae;g__Eubacterium;	7.76e-05	9.93e-05	2.24e-05	4.35e-05	0.0244087	0.257448	7.73e-06	0.000102587
k__Bacteria;p__Firmicutes;c__Clostridia;o__Oscillospirales;f__Oscillospiraceae;g__Colidextribacter;	0.000508146	0.00051939	0.0010814	0.00124383	0.0270734	0.257448	-0.0010784	-6.81e-05
k__Bacteria;p__Proteobacteria;c__Gammaproteobacteria;o__Burkholderiales;f__Sutterellaceae;g__Sutterella;	0.00609397	0.00879979	0.0162806	0.0231927	0.0319028	0.257448	-0.0194479	-0.000925453
k__Bacteria;p__Firmicutes;c__Clostridia;o__Peptostreptococcales-Tissierellales;f__Anaerovoracaceae;g__Family_XIII_AD3011_group;	7.19e-05	7.04e-05	0.000162178	0.000209744	0.0323689	0.257448	-0.000172537	-7.99e-06
k__Bacteria;p__Firmicutes;c__Bacilli;o__Erysipelotrichales;f__Erysipelotrichaceae;g__Solobacterium;	0	0	4.49e-06	1.11e-05	0.0323859	0.257448	-8.57e-06	-4.03e-07
k__Bacteria;p__Firmicutes;c__Clostridia;o__Peptostreptococcales-Tissierellales;f__Family_XI;g__Peptoniphilus;	0	0	1.99e-05	4.95e-05	0.0329363	0.257448	-3.8e-05	-1.72e-06
k__Bacteria;p__Firmicutes;c__Clostridia;o__Lachnospirales;f__Lachnospiraceae;g__Lachnospiraceae_NK4A136_group;	0.00442664	0.00459676	0.010848	0.0156509	0.0379939	0.257448	-0.0124675	-0.000375187
k__Bacteria;p__Firmicutes;c__Clostridia;o__Oscillospirales;f__Oscillospiraceae;g__UCG-002;	0.00319649	0.00338996	0.00697558	0.00892308	0.0382211	0.257448	-0.00734296	-0.000215216
k__Bacteria;p__Firmicutes;c__Bacilli;o__Lactobacillales;f__Lactobacillaceae;g__Fructilactobacillus;	9.46e-07	4.34e-06	1.79e-05	4.36e-05	0.0392121	0.257448	-3.31e-05	-8.96e-07
k__Bacteria;p__Firmicutes;c__Clostridia;o__Oscillospirales;f__Ruminococcaceae;g__Negativibacillus;	0.000129639	0.000154388	0.000623072	0.00128651	0.0426679	0.257448	-0.000969507	-1.74e-05
k__Bacteria;p__Firmicutes;c__Bacilli;o__Erysipelotrichales;f__Erysipelotrichaceae;g__Faecalitalea;	5.3e-05	5.74e-05	0.000164101	0.000286086	0.0432493	0.257448	-0.000218646	-3.57e-06
k__Bacteria;p__Firmicutes;c__Clostridia;o__Oscillospirales;f__Oscillospiraceae;g__UCG-005;	0.000721056	0.000537054	0.00258908	0.00490408	0.0437308	0.257448	-0.00368012	-5.59e-05
k__Bacteria;p__Firmicutes;c__Clostridia;o__Lachnospirales;f__Lachnospiraceae;g__Fusicatenibacter;	0.00378507	0.00396577	0.00187306	0.0018481	0.0492692	0.257448	6.59e-06	0.00381743
k__Bacteria;p__Actinobacteria;c__unidentified_Actinobacteria;o__Bifidobacteriales;f__Bifidobacteriaceae;g__Bifidobacterium;	0.00342644	0.00318611	0.0189293	0.0429894	0.054505	0.257448	-0.0313248	0.000318989
k__Bacteria;p__unidentified_Bacteria;c__Clostridia;o__Lachnospirales;f__Lachnospiraceae;g__unidentified_Lachnospiraceae;	3.31e-05	6.54e-05	7.56e-05	9.63e-05	0.0637545	0.257448	-8.76e-05	2.53e-06
k__Bacteria;p__Firmicutes;c__Clostridia;o__Lachnospirales;f__Lachnospiraceae;g__Lachnospiraceae_UCG-003;	0.000543158	0.00103044	0.000103845	0.000334005	0.0718217	0.257448	-4.23e-05	0.000920892
k__Bacteria;p__Actinobacteriota;c__Coriobacteriia;o__Coriobacteriales;f__Eggerthellaceae;g__Eggerthella;	4.83e-05	3.42e-05	0.000119871	0.000211891	0.0739946	0.257448	-0.000150578	7.36e-06
k__Bacteria;p__Fusobacteriota;c__Fusobacteriia;o__Fusobacteriales;f__Leptotrichiaceae;g__Leptotrichia;	0	0	7.05e-06	2.15e-05	0.0777291	0.257448	-1.49e-05	8.33e-07
k__Bacteria;p__Firmicutes;c__Clostridia;o__Lachnospirales;f__Lachnospiraceae;g__Lachnoclostridium;	0.0202388	0.0128456	0.0137332	0.0133332	0.0845508	0.257448	-0.000923842	0.013935
k__Bacteria;p__Firmicutes;c__Clostridia;o__Oscillospirales;f__Oscillospiraceae;g__Intestinimonas;	1.42e-05	2.45e-05	4.29e-05	8.54e-05	0.0849213	0.257448	-6.17e-05	4.16e-06
k__Bacteria;p__Firmicutes;c__Bacilli;o__Lactobacillales;f__Streptococcaceae;g__Lactococcus;	4.73e-06	1.53e-05	2.44e-05	5.91e-05	0.0862911	0.257448	-4.22e-05	2.95e-06
k__Bacteria;p__Proteobacteria;c__Alphaproteobacteria;o__Rhizobiales;f__Rhizobiaceae;g__Ochrobactrum;	0	0	5.13e-06	1.62e-05	0.0881528	0.257448	-1.11e-05	8.14e-07
k__Bacteria;p__Bacteroidota;c__Bacteroidia;o__Bacteroidales;f__Porphyromonadaceae;g__Porphyromonas;	1.89e-06	8.67e-06	1.09e-05	2.71e-05	0.0923974	0.257448	-1.96e-05	1.55e-06
k__Bacteria;p__Proteobacteria;c__Gammaproteobacteria;o__Xanthomonadales;f__Xanthomonadaceae;g__Stenotrophomonas;	0	0	5.77e-06	1.86e-05	0.0950805	0.257448	-1.26e-05	1.07e-06
k__Bacteria;p__Proteobacteria;c__Gammaproteobacteria;o__Burkholderiales;f__Comamonadaceae;g__Comamonas;	1.14e-05	2.4e-05	1.92e-06	7.87e-06	0.0953362	0.257448	-1.79e-06	2.07e-05
k__Bacteria;p__Firmicutes;c__Clostridia;o__Lachnospirales;f__Defluviitaleaceae;g__Defluviitaleaceae_UCG-011;	2.46e-05	4.3e-05	7.69e-06	1.42e-05	0.09567	0.257448	-3.22e-06	3.7e-05
k__Bacteria;p__Firmicutes;c__Bacilli;o__Lactobacillales;f__Lactobacillaceae;g__Lacticaseibacillus;	0	0	1.54e-05	5.07e-05	0.101605	0.257448	-3.4e-05	3.22e-06
k__Bacteria;p__Firmicutes;c__Clostridia;o__Peptostreptococcales-Tissierellales;f__Peptostreptococcaceae;g__Peptostreptococcus;	5.68e-06	1.28e-05	1.54e-05	2.84e-05	0.102333	0.257448	-2.14e-05	2.02e-06
k__Bacteria;p__Firmicutes;c__Clostridia;o__Peptostreptococcales-Tissierellales;f__Family_XI;g__Fenollaria;	9.46e-07	4.34e-06	3.08e-05	9.87e-05	0.103204	0.257448	-6.61e-05	6.41e-06
k__Bacteria;p__Firmicutes;c__Clostridia;o__Oscillospirales;f__Butyricicoccaceae;g__UCG-009;	1.32e-05	2.76e-05	3.27e-05	5.61e-05	0.104479	0.257448	-4.31e-05	4.19e-06
k__Bacteria;p__Actinobacteria;c__unidentified_Actinobacteria;o__Actinomycetales;f__Actinomycetaceae;g__Actinomyces;	1.32e-05	1.81e-05	3.27e-05	6.15e-05	0.105754	0.257448	-4.32e-05	4.32e-06
k__Bacteria;p__Firmicutes;c__Bacilli;o__Lactobacillales;f__Lactobacillaceae;g__Limosilactobacillus;	0.000994528	0.00101514	0.02591	0.0831998	0.105883	0.257448	-0.0554362	0.00560522
k__Bacteria;p__Verrucomicrobiota;c__Verrucomicrobiae;o__Verrucomicrobiales;f__Akkermansiaceae;g__Akkermansia;	0.00877569	0.0193798	0.00156217	0.00332748	0.106167	0.257448	-0.00167378	0.0161008
k__Bacteria;p__Bacteroidota;c__Bacteroidia;o__Bacteroidales;f__Prevotellaceae;g__Prevotellaceae_UCG-003;	1.23e-05	3.58e-05	0.000243588	0.00077596	0.107888	0.257448	-0.000516283	5.37e-05
k__Bacteria;p__Firmicutes;c__Clostridia;o__Lachnospirales;f__Lachnospiraceae;g__Tyzzerella;	0.00123299	0.00191639	0.000506406	0.000668366	0.108285	0.257448	-0.00017275	0.00162591
k__Bacteria;p__Firmicutes;c__Clostridia;o__Lachnospirales;f__Lachnospiraceae;g__Eisenbergiella;	9.75e-05	0.0001452	0.000362817	0.000879036	0.10905	0.257448	-0.000593201	6.25e-05
k__Bacteria;p__Firmicutes;c__Clostridia;o__Peptostreptococcales-Tissierellales;f__Family_XI;g__Parvimonas;	0	0	7.69e-06	2.6e-05	0.109935	0.257448	-1.72e-05	1.84e-06
k__Bacteria;p__Firmicutes;c__Clostridia;o__Oscillospirales;f__Butyricicoccaceae;g__Butyricicoccus;	0.00308105	0.00264629	0.00202691	0.00168301	0.115977	0.257448	-0.000275357	0.00238364
k__Bacteria;p__Proteobacteria;c__Gammaproteobacteria;o__Enterobacterales;f__Enterobacteriaceae;g__Escherichia-Shigella;	0.056391	0.0883751	0.023544	0.0381953	0.121057	0.257448	-0.00929976	0.0749936
k__Bacteria;p__Firmicutes;c__Clostridia;o__Lachnospirales;f__Lachnospiraceae;g__Lachnospiraceae_UCG-006;	8.61e-05	0.000118787	3.97e-05	8.38e-05	0.131397	0.257448	-1.46e-05	0.00010734
k__Bacteria;p__Synergistota;c__Synergistia;o__Synergistales;f__Synergistaceae;g__Synergistes;	0	0	1.15e-05	4.16e-05	0.133105	0.257448	-2.68e-05	3.72e-06
k__Bacteria;p__Firmicutes;c__Clostridia;o__Clostridiales;f__Clostridiaceae;g__Candidatus_Arthromitus;	5.49e-05	8.5e-05	2.37e-05	4.4e-05	0.133567	0.257448	-1.02e-05	7.25e-05
k__Bacteria;p__Firmicutes;c__Clostridia;o__Lachnospirales;f__Lachnospiraceae;g__Sellimonas;	0.00158878	0.00337412	0.000434612	0.000601025	0.135948	0.257448	-0.000394021	0.00270236
k__Bacteria;p__Firmicutes;c__Bacilli;o__Erysipelotrichales;f__Erysipelotrichaceae;g__Faecalicoccus;	0	0	1.09e-05	3.97e-05	0.136815	0.257448	-2.55e-05	3.66e-06
k__Bacteria;p__Firmicutes;c__Clostridia;o__Oscillospirales;f__Ruminococcaceae;g__Anaerotruncus;	8.61e-05	7.44e-05	0.000148717	0.000212659	0.139339	0.257448	-0.0001465	2.13e-05
k__Bacteria;p__Firmicutes;c__Clostridia;o__Lachnospirales;f__Lachnospiraceae;g__[Eubacterium]_ruminantium_group;	0.000521394	0.000614606	0.00280062	0.00835573	0.140654	0.257448	-0.00535432	0.000795875
k__Bacteria;p__Firmicutes;c__Clostridia;o__Oscillospirales;f__Ruminococcaceae;g__DTU089;	0	0	1.47e-05	5.43e-05	0.141003	0.257448	-3.47e-05	5.17e-06
k__Bacteria;p__Firmicutes;c__Clostridia;o__Lachnospirales;f__Lachnospiraceae;g__Shuttleworthia;	0	0	2.56e-05	9.7e-05	0.151375	0.257448	-6.12e-05	9.93e-06
k__Bacteria;p__Firmicutes;c__Clostridia;o__Peptostreptococcales-Tissierellales;f__Anaerovoracaceae;g__S5-A14a;	0	0	2.56e-06	9.93e-06	0.160675	0.257448	-6.2e-06	1.08e-06
k__Bacteria;p__Proteobacteria;c__Alphaproteobacteria;o__Caulobacterales;f__Caulobacteraceae;g__Brevundimonas;	0	0	1.28e-06	4.96e-06	0.160675	0.257448	-3.1e-06	5.38e-07
k__Bacteria;p__Bacteroidota;c__Bacteroidia;o__Bacteroidales;f__Prevotellaceae;g__Prevotellaceae_NK3B31_group;	0.00247922	0.00729796	0.000196793	0.000524359	0.167851	0.257448	-0.00104388	0.00560874
k__Bacteria;p__Bacteroidota;c__Bacteroidia;o__Bacteroidales;f__Bacteroidaceae;g__Bacteroides;	0.361434	0.156408	0.296033	0.1784	0.169022	0.257448	-0.0287974	0.159598
k__Bacteria;p__Actinobacteriota;c__Coriobacteriia;o__Coriobacteriales;f__Eggerthellaceae;g__Denitrobacterium;	0	0	3.21e-06	1.27e-05	0.169237	0.257448	-7.85e-06	1.44e-06
k__Bacteria;p__Proteobacteria;c__Gammaproteobacteria;o__Burkholderiales;f__Alcaligenaceae;g__Achromobacter;	0	0	3.21e-06	1.27e-05	0.169237	0.257448	-7.85e-06	1.44e-06
k__Bacteria;p__Firmicutes;c__Negativicutes;o__Veillonellales-Selenomonadales;f__Selenomonadaceae;g__Megamonas;	0.0271721	0.0557256	0.00981466	0.0153571	0.177784	0.257448	-0.00849725	0.0432121
k__Bacteria;p__Firmicutes;c__Clostridia;o__Lachnospirales;f__Lachnospiraceae;g__Howardella;	9.46e-07	4.34e-06	5.13e-06	1.62e-05	0.180119	0.257448	-1.04e-05	2.02e-06
k__Bacteria;p__Actinobacteriota;c__Coriobacteriia;o__Coriobacteriales;f__Atopobiaceae;g__Atopobium;	0	0	1.92e-06	7.87e-06	0.183996	0.257448	-4.81e-06	9.65e-07
k__Bacteria;p__Firmicutes;c__Bacilli;o__Erysipelotrichales;f__Erysipelatoclostridiaceae;g__Candidatus_Stoquefichus;	0	0	1.92e-06	7.87e-06	0.183996	0.257448	-4.81e-06	9.65e-07
k__Bacteria;p__Campylobacterota;c__Campylobacteria;o__Campylobacterales;f__Helicobacteraceae;g__Helicobacter;	0	0	1.92e-06	7.87e-06	0.183996	0.257448	-4.81e-06	9.65e-07
k__Bacteria;p__Actinobacteria;c__unidentified_Actinobacteria;o__Micrococcales;f__Micrococcaceae;g__Nesterenkonia;	0	0	1.92e-06	7.87e-06	0.183996	0.257448	-4.81e-06	9.65e-07
k__Bacteria;p__Proteobacteria;c__Gammaproteobacteria;o__Burkholderiales;f__Comamonadaceae;g__Variovorax;	0	0	1.92e-06	7.87e-06	0.183996	0.257448	-4.81e-06	9.65e-07
k__Bacteria;p__Proteobacteria;c__Gammaproteobacteria;o__Burkholderiales;f__Sutterellaceae;g__Parasutterella;	0.0136887	0.0168336	0.00788455	0.0126456	0.187664	0.257448	-0.00296511	0.0145734
k__Bacteria;p__Firmicutes;c__Bacilli;o__Erysipelotrichales;f__Erysipelotrichaceae;g__Dielma;	2.37e-05	6.14e-05	5.13e-06	1.35e-05	0.188159	0.257448	-9.79e-06	4.68e-05
k__Bacteria;p__Proteobacteria;c__Gammaproteobacteria;o__Burkholderiales;f__Alcaligenaceae;g__Alcaligenes;	1.89e-06	8.67e-06	1.35e-05	4.69e-05	0.188991	0.257448	-2.91e-05	5.98e-06
k__Bacteria;p__Firmicutes;c__Bacilli;o__Erysipelotrichales;f__Erysipelotrichaceae;g__Allobaculum;	0.00212437	0.00376755	0.000896146	0.00224202	0.189911	0.257448	-0.000642433	0.00309888
k__Bacteria;p__Firmicutes;c__Clostridia;o__Peptostreptococcales-Tissierellales;f__Anaerovoracaceae;g__Mogibacterium;	2.84e-05	7.5e-05	5.77e-06	2.06e-05	0.191553	0.257448	-1.22e-05	5.74e-05
k__Bacteria;p__Firmicutes;c__Bacilli;o__Erysipelotrichales;f__Erysipelatoclostridiaceae;g__Erysipelatoclostridium;	0.000490167	0.000937792	0.000206409	0.000279839	0.191564	0.257448	-0.000152771	0.000720288
k__Bacteria;p__Actinobacteria;c__unidentified_Actinobacteria;o__Corynebacteriales;f__Dietziaceae;g__Dietzia;	2.84e-06	7.13e-06	7.05e-06	1.59e-05	0.200836	0.257448	-1.07e-05	2.32e-06
k__Bacteria;p__Firmicutes;c__unidentified_Firmicutes;o__Oscillospirales;f__Ruminococcaceae;g__unidentified_Ruminococcaceae;	7.95e-05	0.000184068	0.00137371	0.00554328	0.203849	0.257448	-0.00332889	0.00074045
k__Bacteria;p__Firmicutes;c__Clostridia;o__Lachnospirales;f__Lachnospiraceae;g__Lachnoanaerobaculum;	0	0	2.56e-06	1.12e-05	0.211136	0.257448	-6.66e-06	1.53e-06
k__Bacteria;p__Actinobacteriota;c__Coriobacteriia;o__Coriobacteriales;f__Atopobiaceae;g__Olsenella;	0	0	2.56e-06	1.12e-05	0.211136	0.257448	-6.66e-06	1.53e-06
k__Bacteria;p__Firmicutes;c__Clostridia;o__Eubacteriales;f__Eubacteriaceae;g__Pseudoramibacter;	3.79e-06	1.35e-05	0	0	0.213707	0.257448	-2.36e-06	9.93e-06
k__Bacteria;p__Proteobacteria;c__Gammaproteobacteria;o__Burkholderiales;f__Neisseriaceae;g__Neisseria;	2.84e-06	9.5e-06	1.92e-05	7.14e-05	0.216062	0.257448	-4.29e-05	1.01e-05
k__Bacteria;p__Firmicutes;c__Clostridia;o__Oscillospirales;f__Ruminococcaceae;g__Faecalibacterium;	0.056355	0.0404974	0.0754616	0.0695106	0.217535	0.257448	-0.0498428	0.0116297
k__Bacteria;p__Firmicutes;c__Clostridia;o__Lachnospirales;f__Lachnospiraceae;g__Lachnospiraceae_ND3007_group;	0.000802435	0.000810204	0.000541021	0.000615736	0.218285	0.257448	-0.000161888	0.000684717
k__Bacteria;p__Firmicutes;c__Clostridia;o__Oscillospirales;f__Ruminococcaceae;g__Fournierella;	1.99e-05	4.79e-05	0.00032051	0.00133456	0.219822	0.257448	-0.000790545	0.000189268
k__Bacteria;p__Bacteroidota;c__Bacteroidia;o__Bacteroidales;f__Prevotellaceae;g__Alloprevotella;	0.000341603	0.000916761	0.00929672	0.0398308	0.220478	0.257448	-0.0235699	0.00565969
k__Bacteria;p__Bacteroidota;c__Bacteroidia;o__Bacteroidales;f__Tannerellaceae;g__Parabacteroides;	0.02631	0.0241126	0.018064	0.0232779	0.22665	0.257448	-0.00531606	0.0218082
k__Bacteria;p__Bacteroidota;c__Bacteroidia;o__Bacteroidales;f__Barnesiellaceae;g__Barnesiella;	0.000788241	0.00157956	0.00205703	0.00547155	0.230809	0.257448	-0.00337891	0.000841323
k__Bacteria;p__Proteobacteria;c__Gammaproteobacteria;o__Enterobacterales;f__Enterobacteriaceae;g__Raoultella;	0.000837447	0.00222719	0.0020628	0.00496415	0.233908	0.257448	-0.00327111	0.000820402
k__Bacteria;p__Firmicutes;c__Clostridia;o__Oscillospirales;f__Ruminococcaceae;g__CAG-352;	1.89e-05	6.04e-05	2.56e-06	1.43e-05	0.236439	0.257448	-1.15e-05	4.43e-05
k__Bacteria;p__Firmicutes;c__Clostridia;o__Lachnospirales;f__Lachnospiraceae;g__Epulopiscium;	1.04e-05	3.42e-05	6.54e-05	0.000253039	0.241492	0.257448	-0.000148834	3.89e-05
k__Bacteria;p__Firmicutes;c__Negativicutes;o__Veillonellales-Selenomonadales;f__Veillonellaceae;g__Allisonella;	9.37e-05	0.000215966	0.00018846	0.000360105	0.241934	0.257448	-0.000255563	6.6e-05
k__Bacteria;p__Bacteroidota;c__Bacteroidia;o__Bacteroidales;f__Rikenellaceae;g__Rikenellaceae_RC9_gut_group;	4.26e-05	0.000190632	0.000964095	0.00430583	0.243378	0.257448	-0.0025028	0.00065978
k__Bacteria;p__Desulfobacterota;c__Desulfovibrionia;o__Desulfovibrionales;f__Desulfovibrionaceae;g__Mailhella;	1.32e-05	3.79e-05	3.21e-06	1.16e-05	0.250984	0.257448	-7.61e-06	2.77e-05
k__Bacteria;p__Firmicutes;c__Clostridia;o__Oscillospirales;f__Hungateiclostridiaceae;g__Fastidiosipila;	0	0	4.49e-06	2.16e-05	0.256376	0.257448	-1.24e-05	3.43e-06
k__Bacteria;p__Firmicutes;c__Clostridia;o__Oscillospirales;f__Ruminococcaceae;g__Anaerofilum;	9.46e-07	4.34e-06	3.85e-06	1.3e-05	0.2567	0.257448	-8e-06	2.2e-06
k__Bacteria;p__Firmicutes;c__Clostridia;o__Lachnospirales;f__Lachnospiraceae;g__[Eubacterium]_xylanophilum_group;	8.14e-05	0.000176836	0.000410253	0.00157953	0.259441	0.257448	-0.000912715	0.000254967
k__Bacteria;p__Fusobacteriota;c__Fusobacteriia;o__Fusobacteriales;f__Leptotrichiaceae;g__Sneathia;	0	0	2.5e-05	0.000124624	0.272902	0.257448	-7.07e-05	2.07e-05
k__Bacteria;p__Firmicutes;c__Clostridia;o__Oscillospirales;f__Oscillospiraceae;g__Flavonifractor;	0.00176763	0.00132205	0.0013596	0.00134586	0.284284	0.257448	-0.000350704	0.00116675
k__Bacteria;p__Firmicutes;c__Bacilli;o__Lactobacillales;f__Lactobacillaceae;g__Weissella;	6.34e-05	0.000121139	0.000369228	0.00155931	0.285467	0.257448	-0.000879908	0.000268252
k__Bacteria;p__Firmicutes;c__Clostridia;o__Lachnospirales;f__Lachnospiraceae;g__Agathobacter;	0.0214935	0.0215573	0.0153576	0.0178317	0.287834	0.257448	-0.00539001	0.017662
k__Bacteria;p__Proteobacteria;c__Gammaproteobacteria;o__Enterobacterales;f__Morganellaceae;g__Proteus;	8.61e-05	0.000255822	2.37e-05	7.46e-05	0.288731	0.257448	-5.66e-05	0.000181355
k__Bacteria;p__Cyanobacteria;c__Cyanobacteriia;o__Chloroplast;f__unidentified_Chloroplast;g__unidentified_Chloroplast;	1.89e-06	8.67e-06	8.78e-05	0.000443447	0.289367	0.257448	-0.000248623	7.68e-05
k__Bacteria;p__Firmicutes;c__Bacilli;o__Lactobacillales;f__Lactobacillaceae;g__Companilactobacillus;	0	0	1.92e-05	0.0001	0.292601	0.257448	-5.59e-05	1.74e-05
k__Bacteria;p__Firmicutes;c__Clostridia;o__Lachnospirales;f__Lachnospiraceae;g__Lachnospira;	0.012644	0.0110997	0.0166742	0.0163122	0.294151	0.257448	-0.0116655	0.00360509
k__Bacteria;p__Bacteroidota;c__Bacteroidia;o__Bacteroidales;f__Prevotellaceae;g__Prevotellaceae_Ga6A1_group;	0	0	0.000662174	0.00346442	0.295731	0.257448	-0.00193293	0.000608587
k__Bacteria;p__Firmicutes;c__Clostridia;o__Oscillospirales;f__Oscillospiraceae;g__Oscillospira;	1.8e-05	2.43e-05	1.09e-05	2.29e-05	0.296578	0.257448	-6.44e-06	2.06e-05
k__Bacteria;p__Firmicutes;c__Negativicutes;o__Veillonellales-Selenomonadales;f__Veillonellaceae;g__Megasphaera;	0.000726734	0.00177657	0.00150768	0.00352681	0.298396	0.257448	-0.00227511	0.000713223
k__Bacteria;p__Firmicutes;c__Bacilli;o__Lactobacillales;f__Lactobacillaceae;g__Lactobacillus;	0.00118189	0.00143469	0.0181665	0.0901274	0.302524	0.257448	-0.0500488	0.0160795
k__Bacteria;p__Firmicutes;c__Clostridia;o__Oscillospirales;f__Ruminococcaceae;g__[Eubacterium]_siraeum_group;	0.00059331	0.00193495	0.000140383	0.000476669	0.304721	0.257448	-0.000441396	0.00134725
k__Bacteria;p__Firmicutes;c__Clostridia;o__Peptostreptococcales-Tissierellales;f__Peptostreptococcaceae;g__Romboutsia;	0.00383333	0.00497273	0.00261152	0.00252966	0.308182	0.257448	-0.00119169	0.00363532
k__Bacteria;p__Proteobacteria;c__Gammaproteobacteria;o__Enterobacterales;f__Aeromonadaceae;g__Aeromonas;	0.000344442	0.00113813	8.33e-05	0.000238979	0.311888	0.257448	-0.000262741	0.000784959
k__Bacteria;p__Firmicutes;c__Bacilli;o__Lactobacillales;f__Lactobacillaceae;g__Pediococcus;	4.73e-06	1.53e-05	9.62e-05	0.000495148	0.312476	0.257448	-0.00027315	9.03e-05
k__Bacteria;p__Proteobacteria;c__Gammaproteobacteria;o__Burkholderiales;f__Burkholderiaceae;g__Ralstonia;	0	0	7.82e-05	0.000428077	0.317209	0.257448	-0.000235224	7.88e-05
k__Bacteria;p__Bacteroidota;c__Bacteroidia;o__Bacteroidales;f__Muribaculaceae;g__CAG-873;	4.26e-05	0.000100796	0.000974351	0.00512958	0.320057	0.257448	-0.00281376	0.000950223
k__Bacteria;p__Desulfobacterota;c__Desulfovibrionia;o__Desulfovibrionales;f__Desulfovibrionaceae;g__Bilophila;	0.00123488	0.00159178	0.00166665	0.00142333	0.322817	0.257448	-0.0013036	0.000440051
k__Bacteria;p__Fusobacteriota;c__Fusobacteriia;o__Fusobacteriales;f__Fusobacteriaceae;g__Fusobacterium;	0.0413689	0.0838222	0.0217158	0.0382101	0.323814	0.257448	-0.0205286	0.0598348
k__Bacteria;p__Firmicutes;c__Bacilli;o__Lactobacillales;f__Lactobacillaceae;g__Lactiplantibacillus;	2.27e-05	5.97e-05	0.000253203	0.00128125	0.325248	0.257448	-0.000701086	0.000240101
k__Bacteria;p__Firmicutes;c__Bacilli;o__Exiguobacterales;f__Exiguobacteraceae;g__Exiguobacterium;	0	0	3.21e-05	0.000178452	0.325309	0.257448	-9.75e-05	3.34e-05
k__Bacteria;p__Bacteroidota;c__Bacteroidia;o__Bacteroidales;f__Rikenellaceae;g__Rikenella;	0	0	1.15e-05	6.42e-05	0.325309	0.257448	-3.51e-05	1.2e-05
k__Bacteria;p__Bacteroidota;c__Bacteroidia;o__Bacteroidales;f__Prevotellaceae;g__Prevotellaceae_UCG-001;	0	0	1.09e-05	6.07e-05	0.325309	0.257448	-3.32e-05	1.14e-05
k__Bacteria;p__Proteobacteria;c__Gammaproteobacteria;o__Burkholderiales;f__Comamonadaceae;g__Pelomonas;	0	0	5.13e-06	2.86e-05	0.325309	0.257448	-1.56e-05	5.34e-06
k__Bacteria;p__Actinobacteria;c__unidentified_Actinobacteria;o__Frankiales;f__Geodermatophilaceae;g__Modestobacter;	0	0	4.49e-06	2.5e-05	0.325309	0.257448	-1.37e-05	4.68e-06
k__Bacteria;p__Actinobacteria;c__unidentified_Actinobacteria;o__Micrococcales;f__Micrococcaceae;g__Yaniella;	0	0	4.49e-06	2.5e-05	0.325309	0.257448	-1.37e-05	4.68e-06
k__Bacteria;p__Proteobacteria;c__Gammaproteobacteria;o__Burkholderiales;f__Rhodocyclaceae;g__Methyloversatilis;	0	0	3.21e-06	1.78e-05	0.325309	0.257448	-9.75e-06	3.34e-06
k__Bacteria;p__Actinobacteria;c__unidentified_Actinobacteria;o__Micrococcales;f__Micrococcaceae;g__Pseudarthrobacter;	0	0	1.92e-06	1.07e-05	0.325309	0.257448	-5.85e-06	2e-06
k__Bacteria;p__Firmicutes;c__Clostridia;o__Peptostreptococcales-Tissierellales;f__Family_XI;g__W5053;	0	0	1.92e-06	1.07e-05	0.325309	0.257448	-5.85e-06	2e-06
k__Bacteria;p__Proteobacteria;c__Alphaproteobacteria;o__Azospirillales;f__Azospirillaceae;g__Skermanella;	0	0	1.92e-06	1.07e-05	0.325309	0.257448	-5.85e-06	2e-06
k__Bacteria;p__Firmicutes;c__Clostridia;o__Oscillospirales;f__Hungateiclostridiaceae;g__Ruminiclostridium;	0	0	1.28e-06	7.14e-06	0.325309	0.257448	-3.9e-06	1.34e-06
k__Bacteria;p__Actinobacteriota;c__Coriobacteriia;o__Coriobacteriales;f__Eggerthellaceae;g__Paraeggerthella;	0	0	1.28e-06	7.14e-06	0.325309	0.257448	-3.9e-06	1.34e-06
k__Bacteria;p__Proteobacteria;c__Gammaproteobacteria;o__Burkholderiales;f__Chromobacteriaceae;g__Crenobacter;	0	0	1.28e-06	7.14e-06	0.325309	0.257448	-3.9e-06	1.34e-06
k__Bacteria;p__Proteobacteria;c__Gammaproteobacteria;o__Enterobacterales;f__Shewanellaceae;g__Shewanella;	0	0	1.28e-06	7.14e-06	0.325309	0.257448	-3.9e-06	1.34e-06
k__Bacteria;p__Proteobacteria;c__Gammaproteobacteria;o__Pseudomonadales;f__Halomonadaceae;g__Halomonas;	0	0	1.28e-06	7.14e-06	0.325309	0.257448	-3.9e-06	1.34e-06
k__Bacteria;p__Actinobacteria;c__unidentified_Actinobacteria;o__Pseudonocardiales;f__Pseudonocardiaceae;g__Pseudonocardia;	0	0	6.41e-07	3.57e-06	0.325309	0.257448	-1.95e-06	6.68e-07
k__Bacteria;p__Firmicutes;c__Clostridia;o__Oscillospirales;f__Oscillospiraceae;g__Papillibacter;	0	0	6.41e-07	3.57e-06	0.325309	0.257448	-1.95e-06	6.68e-07
k__Bacteria;p__Proteobacteria;c__Alphaproteobacteria;o__Rhodobacterales;f__Rhodobacteraceae;g__Limibaculum;	0	0	6.41e-07	3.57e-06	0.325309	0.257448	-1.95e-06	6.68e-07
k__Bacteria;p__Proteobacteria;c__Gammaproteobacteria;o__Enterobacterales;f__Enterobacteriaceae;g__Klebsiella;	0.00574858	0.0122889	0.0136332	0.0417636	0.32866	0.257448	-0.0240215	0.00825223
k__Archaea;p__Thermoplasmatota;c__Thermoplasmata;o__Methanomassiliicoccales;f__Methanomethylophilaceae;g__Candidatus_Methanomethylophilus;	8.52e-06	3.9e-05	0	0	0.329257	0.257448	-9.25e-06	2.63e-05
k__Bacteria;p__Firmicutes;c__Bacilli;o__Erysipelotrichales;f__Erysipelotrichaceae;g__Merdibacter;	3.79e-06	1.73e-05	0	0	0.329257	0.257448	-4.11e-06	1.17e-05
k__Bacteria;p__Actinobacteriota;c__Thermoleophilia;o__Gaiellales;f__Gaiellaceae;g__Gaiella;	2.84e-06	1.3e-05	0	0	0.329257	0.257448	-3.08e-06	8.76e-06
k__Bacteria;p__Proteobacteria;c__Alphaproteobacteria;o__Caulobacterales;f__Caulobacteraceae;g__Caulobacter;	2.84e-06	1.3e-05	0	0	0.329257	0.257448	-3.08e-06	8.76e-06
k__Bacteria;p__Firmicutes;c__Clostridia;o__Clostridiales;f__Clostridiaceae;g__Clostridium_sensu_stricto_13;	1.89e-06	8.67e-06	0	0	0.329257	0.257448	-2.06e-06	5.84e-06
k__Bacteria;p__Firmicutes;c__Bacilli;o__Erysipelotrichales;f__Erysipelatoclostridiaceae;g__Asteroleplasma;	1.89e-06	8.67e-06	0	0	0.329257	0.257448	-2.06e-06	5.84e-06
k__Bacteria;p__Proteobacteria;c__Gammaproteobacteria;o__Cardiobacteriales;f__Cardiobacteriaceae;g__Cardiobacterium;	1.89e-06	8.67e-06	0	0	0.329257	0.257448	-2.06e-06	5.84e-06
k__Bacteria;p__Proteobacteria;c__Alphaproteobacteria;o__Sphingomonadales;f__Sphingomonadaceae;g__Sphingomonas;	9.46e-07	4.34e-06	0	0	0.329257	0.257448	-1.03e-06	2.92e-06
k__Bacteria;p__Firmicutes;c__Clostridia;o__Oscillospirales;f__Ruminococcaceae;g__UBA1819;	0.000229943	0.000327404	0.000316023	0.000277793	0.329461	0.257448	-0.000262459	9.03e-05
k__Bacteria;p__Firmicutes;c__Bacilli;o__Lactobacillales;f__Aerococcaceae;g__Facklamia;	1.04e-05	2.99e-05	3.21e-06	1.78e-05	0.329531	0.257448	-7.64e-06	2.21e-05
k__Bacteria;p__Firmicutes;c__Clostridia;o__Lachnospirales;f__Lachnospiraceae;g__Coprococcus;	0.00497358	0.0105443	0.00262241	0.00320916	0.332114	0.257448	-0.00256144	0.00726379
k__Bacteria;p__Actinobacteria;c__unidentified_Actinobacteria;o__Propionibacteriales;f__Propionibacteriaceae;g__Cutibacterium;	9.46e-07	4.34e-06	3.85e-06	1.57e-05	0.337298	0.257448	-8.95e-06	3.15e-06
k__Bacteria;p__Firmicutes;c__Clostridia;o__Lachnospirales;f__Lachnospiraceae;g__Frisingicoccus;	8.52e-06	2.71e-05	5.19e-05	0.000246263	0.338201	0.257448	-0.000134408	4.76e-05
k__Bacteria;p__Actinobacteriota;c__Coriobacteriia;o__Coriobacteriales;f__unidentified_Coriobacteriales;g__Raoultibacter;	2.84e-06	9.5e-06	7.69e-06	2.55e-05	0.339815	0.257448	-1.5e-05	5.3e-06
k__Bacteria;p__Firmicutes;c__Clostridia;o__Oscillospirales;f__Ethanoligenenaceae;g__Acetanaerobacterium;	4.73e-06	1.39e-05	1.03e-05	2.71e-05	0.340274	0.257448	-1.71e-05	6.01e-06
k__Bacteria;p__Firmicutes;c__Bacilli;o__Erysipelotrichales;f__Erysipelotrichaceae;g__Turicibacter;	0.000491113	0.00110434	0.000248716	0.000394803	0.344397	0.25883	-0.000276647	0.000761441
k__Bacteria;p__Proteobacteria;c__Gammaproteobacteria;o__Enterobacterales;f__Pasteurellaceae;g__Haemophilus;	0.00358163	0.0104468	0.00730955	0.0179195	0.349178	0.260637	-0.0116533	0.00419741
k__Bacteria;p__Firmicutes;c__Clostridia;o__Oscillospirales;f__Ruminococcaceae;g__Phocea;	6.53e-05	5.52e-05	8.46e-05	9.26e-05	0.351425	0.260637	-6.06e-05	2.19e-05
k__Archaea;p__Euryarchaeota;c__Methanobacteria;o__Methanobacteriales;f__Methanobacteriaceae;g__Methanobrevibacter;	9.46e-07	4.34e-06	1.54e-05	8.57e-05	0.356326	0.262545	-4.59e-05	1.7e-05
k__Bacteria;p__Bacteroidota;c__Bacteroidia;o__Bacteroidales;f__Prevotellaceae;g__Prevotella_7;	1.7e-05	3.63e-05	0.000123076	0.000645352	0.368579	0.268203	-0.000343219	0.000131133
k__Bacteria;p__Firmicutes;c__Bacilli;o__Erysipelotrichales;f__Erysipelotrichaceae;g__Holdemanella;	0.000163704	0.000535536	0.000846147	0.00411578	0.368764	0.268203	-0.00220785	0.000842963
k__Bacteria;p__Firmicutes;c__Negativicutes;o__Veillonellales-Selenomonadales;f__Selenomonadaceae;g__Mitsuokella;	8.52e-06	3.9e-05	4.36e-05	0.000210203	0.371384	0.268378	-0.000113813	4.37e-05
k__Bacteria;p__Firmicutes;c__Clostridia;o__Oscillospirales;f__Ruminococcaceae;g__Harryflintia;	5.68e-06	2.19e-05	1.28e-06	4.96e-06	0.375914	0.268686	-5.7e-06	1.45e-05
k__Bacteria;p__Bacteroidota;c__Bacteroidia;o__Bacteroidales;f__Marinifilaceae;g__Butyricimonas;	0.00108726	0.00200795	0.00215575	0.00618695	0.376578	0.268686	-0.00348524	0.00134827
k__Bacteria;p__Actinobacteriota;c__Coriobacteriia;o__Coriobacteriales;f__Eggerthellaceae;g__Senegalimassilia;	5.11e-05	8.58e-05	3.08e-05	7.56e-05	0.384774	0.272807	-2.64e-05	6.71e-05
k__Bacteria;p__unidentified_Bacteria;c__Bacteroidia;o__Bacteroidales;f__Prevotellaceae;g__unidentified_Prevotellaceae;	1.89e-06	8.67e-06	7.69e-06	3.58e-05	0.392735	0.273826	-1.94e-05	7.81e-06
k__Bacteria;p__Firmicutes;c__Clostridia;o__Clostridiales;f__Clostridiaceae;g__Clostridium_sensu_stricto_1;	0.00340751	0.00598203	0.00220832	0.00269231	0.397005	0.273826	-0.00166473	0.00406312
k__Bacteria;p__Firmicutes;c__Clostridia;o__Lachnospirales;f__Lachnospiraceae;g__Cellulosilyticum;	9.46e-07	4.34e-06	7.05e-06	3.93e-05	0.397403	0.273826	-2.06e-05	8.4e-06
k__Bacteria;p__Firmicutes;c__Negativicutes;o__Acidaminococcales;f__Acidaminococcaceae;g__Acidaminococcus;	0.00022048	0.000645535	9.55e-05	0.00020945	0.400279	0.273826	-0.000176739	0.000426676
k__Bacteria;p__Proteobacteria;c__Gammaproteobacteria;o__Enterobacterales;f__Vibrionaceae;g__Photobacterium;	1.89e-06	8.67e-06	1.35e-05	7.5e-05	0.401236	0.273826	-3.93e-05	1.61e-05
k__Bacteria;p__Firmicutes;c__Clostridia;o__Peptostreptococcales-Tissierellales;f__Anaerovoracaceae;g__[Eubacterium]_brachy_group;	4.16e-05	4.66e-05	3.08e-05	4.35e-05	0.401401	0.273826	-1.5e-05	3.67e-05
k__Bacteria;p__Actinobacteriota;c__Coriobacteriia;o__Coriobacteriales;f__Coriobacteriaceae;g__Enorma;	4.73e-06	1.24e-05	1.92e-06	1.07e-05	0.403215	0.273826	-3.91e-06	9.53e-06
k__Bacteria;p__Firmicutes;c__Clostridia;o__Lachnospirales;f__Lachnospiraceae;g__[Ruminococcus]_torques_group;	0.00532844	0.00627313	0.00398522	0.00464024	0.407746	0.274165	-0.0019123	0.00459872
k__Bacteria;p__Actinobacteria;c__unidentified_Actinobacteria;o__Micrococcales;f__Micrococcaceae;g__Rothia;	4.16e-05	5.06e-05	3.08e-05	3.83e-05	0.409508	0.274165	-1.56e-05	3.73e-05
k__Bacteria;p__Firmicutes;c__Clostridia;o__Lachnospirales;f__Lachnospiraceae;g__Lachnospiraceae_UCG-004;	0.00266091	0.00312476	0.00347625	0.00398089	0.41325	0.274165	-0.00280102	0.00117033
k__Bacteria;p__Firmicutes;c__Bacilli;o__Staphylococcales;f__Staphylococcaceae;g__Jeotgalicoccus;	1.89e-05	4.19e-05	9.62e-06	3.66e-05	0.413442	0.274165	-1.35e-05	3.21e-05
k__Bacteria;p__Firmicutes;c__Clostridia;o__Lachnospirales;f__Lachnospiraceae;g__[Eubacterium]_eligens_group;	0.0135004	0.0358651	0.00690123	0.0122943	0.425314	0.278431	-0.0102145	0.0234129
k__Bacteria;p__Bacteroidota;c__Bacteroidia;o__Bacteroidales;f__Rikenellaceae;g__Alistipes;	0.0155415	0.017118	0.0209466	0.0316504	0.430736	0.278431	-0.0190811	0.00827091
k__Bacteria;p__Actinobacteriota;c__Coriobacteriia;o__Coriobacteriales;f__Eggerthellaceae;g__Slackia;	2.93e-05	6.11e-05	1.73e-05	4e-05	0.433204	0.278431	-1.89e-05	4.29e-05
k__Bacteria;p__Firmicutes;c__Bacilli;o__Erysipelotrichales;f__Erysipelatoclostridiaceae;g__UCG-004;	6.62e-06	3.04e-05	1.28e-06	7.14e-06	0.437148	0.278431	-8.67e-06	1.94e-05
k__Bacteria;p__Proteobacteria;c__Alphaproteobacteria;o__Rickettsiales;f__Mitochondria;g__unidentified_Mitochondria;	5.68e-06	1.9e-05	2.12e-05	0.00010725	0.437847	0.278431	-5.56e-05	2.46e-05
k__Bacteria;p__Bacteroidota;c__Bacteroidia;o__Bacteroidales;f__Marinifilaceae;g__Sanguibacteroides;	1.89e-06	8.67e-06	5.13e-06	2.05e-05	0.438748	0.278431	-1.16e-05	5.11e-06
k__Bacteria;p__Firmicutes;c__Bacilli;o__Staphylococcales;f__Gemellaceae;g__Gemella;	1.99e-05	2.95e-05	1.41e-05	2e-05	0.439255	0.278431	-9.23e-06	2.08e-05
k__Bacteria;p__Firmicutes;c__Clostridia;o__Oscillospirales;f__Oscillospiraceae;g__UCG-003;	0.00100115	0.000886472	0.00123973	0.00132193	0.439633	0.278431	-0.000853711	0.000376548
k__Bacteria;p__Actinobacteria;c__unidentified_Actinobacteria;o__Corynebacteriales;f__Corynebacteriaceae;g__Corynebacterium;	3.5e-05	7.24e-05	2.12e-05	5.21e-05	0.455766	0.286289	-2.35e-05	5.12e-05
k__Bacteria;p__unidentified_Bacteria;c__Saccharimonadia;o__Saccharimonadales;f__unidentified_Saccharimonadales;g__unidentified_Saccharimonadales;	2.84e-06	1.3e-05	6.41e-07	3.57e-06	0.458131	0.286289	-3.84e-06	8.23e-06
k__Bacteria;p__Firmicutes;c__Clostridia;o__Christensenellales;f__Christensenellaceae;g__Christensenellaceae_R-7_group;	0.00142603	0.00305071	0.00231152	0.00548396	0.459959	0.286289	-0.00327516	0.00150417
k__Bacteria;p__Firmicutes;c__Clostridia;o__Oscillospirales;f__Ruminococcaceae;g__Subdoligranulum;	0.00972764	0.0097881	0.0123262	0.0154869	0.462198	0.286289	-0.00964321	0.00444612
k__Bacteria;p__Bacteroidota;c__Bacteroidia;o__Bacteroidales;f__Prevotellaceae;g__Prevotella_9;	0.0805255	0.136155	0.111175	0.167195	0.471631	0.290535	-0.115576	0.0542779
k__Bacteria;p__Firmicutes;c__Bacilli;o__Lactobacillales;f__Vagococcaceae;g__Vagococcus;	6.62e-06	1.92e-05	3.21e-06	1.27e-05	0.47855	0.293195	-6.3e-06	1.31e-05
k__Bacteria;p__Actinobacteriota;c__Coriobacteriia;o__Coriobacteriales;f__Eggerthellaceae;g__Gordonibacter;	9.46e-06	1.73e-05	1.41e-05	3e-05	0.484406	0.294581	-1.79e-05	8.59e-06
k__Bacteria;p__Firmicutes;c__Negativicutes;o__Acidaminococcales;f__Acidaminococcaceae;g__Phascolarctobacterium;	0.00808775	0.0124557	0.0104653	0.011198	0.486039	0.294581	-0.00921172	0.00445663
k__Bacteria;p__Proteobacteria;c__Gammaproteobacteria;o__Enterobacterales;f__Pasteurellaceae;g__Aggregatibacter;	2.93e-05	7.32e-05	1.73e-05	3.58e-05	0.490901	0.295479	-2.33e-05	4.74e-05
k__Archaea;p__Euryarchaeota;c__Methanobacteria;o__Methanobacteriales;f__Methanobacteriaceae;g__Methanosphaera;	3.12e-05	0.000134126	1.03e-05	3.84e-05	0.492763	0.295479	-4.13e-05	8.33e-05
k__Bacteria;p__Firmicutes;c__Clostridia;o__Lachnospirales;f__Lachnospiraceae;g__Marvinbryantia;	2.37e-05	3.7e-05	1.67e-05	3.52e-05	0.499095	0.297693	-1.37e-05	2.77e-05
k__Bacteria;p__Actinobacteriota;c__Coriobacteriia;o__Coriobacteriales;f__Eggerthellaceae;g__Enterorhabdus;	0.000218588	0.000333938	0.000156409	0.000342644	0.517867	0.307264	-0.000130068	0.000254426
k__Bacteria;p__Firmicutes;c__Bacilli;o__Erysipelotrichales;f__Erysipelotrichaceae;g__Holdemania;	8.23e-05	6.86e-05	9.81e-05	0.000107004	0.52095	0.307475	-6.47e-05	3.32e-05
k__Bacteria;p__Firmicutes;c__Clostridia;o__Peptostreptococcales-Tissierellales;f__Anaerovoracaceae;g__[Eubacterium]_nodatum_group;	1.99e-05	3.72e-05	3.08e-05	8.35e-05	0.526024	0.308853	-4.53e-05	2.35e-05
k__Bacteria;p__unidentified_Bacteria;c__Clostridia;o__Oscillospirales;f__Ruminococcaceae;g__unidentified_Ruminococcaceae;	1.89e-06	8.67e-06	6.41e-07	3.57e-06	0.536854	0.313579	-2.87e-06	5.37e-06
k__Bacteria;p__Firmicutes;c__Clostridia;o__Peptococcales;f__Peptococcaceae;g__Peptococcus;	5.96e-05	0.00013256	9.62e-05	0.000293091	0.546059	0.317311	-0.000157535	8.45e-05
k__Bacteria;p__Firmicutes;c__Bacilli;o__Erysipelotrichales;f__Erysipelatoclostridiaceae;g__Catenibacterium;	0.00011166	0.000417752	0.000195511	0.000609643	0.558827	0.323065	-0.000370026	0.000202323
k__Bacteria;p__Firmicutes;c__Clostridia;o__Peptostreptococcales-Tissierellales;f__Family_XI;g__Ezakiella;	9.46e-07	4.34e-06	1.92e-06	7.87e-06	0.568582	0.325367	-4.4e-06	2.44e-06
k__Bacteria;p__Firmicutes;c__Clostridia;o__Lachnospirales;f__Lachnospiraceae;g__Cuneatibacter;	9.46e-07	4.34e-06	1.92e-06	7.87e-06	0.568582	0.325367	-4.4e-06	2.44e-06
k__Bacteria;p__Firmicutes;c__Clostridia;o__Oscillospirales;f__[Eubacterium]_coprostanoligenes_group;g__unidentified_[Eubacterium]_coprostanoligenes_group;	7.57e-06	1.93e-05	4.49e-06	1.9e-05	0.57302	0.326251	-7.87e-06	1.4e-05
k__Bacteria;p__Firmicutes;c__Bacilli;o__Erysipelotrichales;f__Erysipelotrichaceae;g__Faecalibaculum;	0.00219723	0.00145562	0.00180319	0.00381108	0.60432	0.342343	-0.00112942	0.00191751
k__Bacteria;p__Bacteroidota;c__Bacteroidia;o__Bacteroidales;f__Marinifilaceae;g__Odoribacter;	0.000929235	0.00114914	0.00111538	0.00148273	0.613124	0.344134	-0.000921218	0.000548938
k__Bacteria;p__Firmicutes;c__Clostridia;o__Oscillospirales;f__Ruminococcaceae;g__Ruminococcus;	0.00651127	0.00574541	0.00763263	0.0102894	0.617844	0.344134	-0.00561018	0.00336747
k__Bacteria;p__Proteobacteria;c__Gammaproteobacteria;o__Pseudomonadales;f__Pseudomonadaceae;g__Pseudomonas;	2.27e-05	3.63e-05	3.53e-05	0.000131784	0.6182	0.344134	-6.31e-05	3.8e-05
k__Bacteria;p__Firmicutes;c__Bacilli;o__Bacillales;f__Bacillaceae;g__Bacillus;	3.79e-06	1.73e-05	8.33e-06	4.64e-05	0.621891	0.344134	-2.3e-05	1.39e-05
k__Bacteria;p__Proteobacteria;c__Gammaproteobacteria;o__Enterobacterales;f__Enterobacteriaceae;g__Citrobacter;	0.00153958	0.00529523	0.00272049	0.0116091	0.622745	0.344134	-0.00598248	0.00362065
k__Bacteria;p__Firmicutes;c__Bacilli;o__Lactobacillales;f__Lactobacillaceae;g__Ligilactobacillus;	0.0083688	0.0126361	0.0138114	0.0598997	0.627253	0.344934	-0.0280165	0.0171312
k__Bacteria;p__Firmicutes;c__Clostridia;o__Lachnospirales;f__Lachnospiraceae;g__Roseburia;	0.0101421	0.0103711	0.0117448	0.0148947	0.649384	0.352405	-0.008641	0.00543565
k__Bacteria;p__Firmicutes;c__Clostridia;o__Oscillospirales;f__unidentified_Oscillospirales;g__Hydrogenoanaerobacterium;	9.46e-07	4.34e-06	1.92e-06	1.07e-05	0.650888	0.352405	-5.3e-06	3.35e-06
k__Bacteria;p__Proteobacteria;c__Gammaproteobacteria;o__Burkholderiales;f__Comamonadaceae;g__Delftia;	1.89e-06	8.67e-06	3.85e-06	2.14e-05	0.650888	0.352405	-1.06e-05	6.69e-06
k__Bacteria;p__unidentified_Bacteria;c__Saccharimonadia;o__Saccharimonadales;f__Saccharimonadaceae;g__TM7x;	6.62e-06	1.58e-05	8.97e-06	2.17e-05	0.653343	0.352405	-1.28e-05	8.1e-06
k__Bacteria;p__Firmicutes;c__Clostridia;o__Lachnospirales;f__Lachnospiraceae;g__GCA-900066575;	0.000153295	0.00025796	0.000189101	0.000323359	0.659951	0.354207	-0.000198379	0.000126767
k__Bacteria;p__Firmicutes;c__Clostridia;o__Lachnospirales;f__Lachnospiraceae;g__[Eubacterium]_fissicatena_group;	3.03e-05	4.77e-05	3.65e-05	5.43e-05	0.662969	0.354207	-3.5e-05	2.24e-05
k__Bacteria;p__Proteobacteria;c__Gammaproteobacteria;o__Enterobacterales;f__Morganellaceae;g__Morganella;	3.88e-05	0.000151139	5.9e-05	0.000183242	0.666924	0.35464	-0.000113861	7.35e-05
k__Bacteria;p__Firmicutes;c__Bacilli;o__Erysipelotrichales;f__Erysipelotrichaceae;g__Dubosiella;	0.00252275	0.00327154	0.00203396	0.00506264	0.674247	0.356851	-0.00183328	0.00281087
k__Bacteria;p__Firmicutes;c__Clostridia;o__Peptostreptococcales-Tissierellales;f__Anaerovoracaceae;g__Family_XIII_UCG-001;	4.64e-05	3.29e-05	5.45e-05	0.000101061	0.67967	0.35804	-4.76e-05	3.14e-05
k__Bacteria;p__Bacteroidota;c__Bacteroidia;o__Bacteroidales;f__Prevotellaceae;g__Paraprevotella;	0.001673	0.00265406	0.00196857	0.0029414	0.707877	0.370072	-0.00187358	0.00128243
k__Bacteria;p__Firmicutes;c__Clostridia;o__Lachnospirales;f__Lachnospiraceae;g__Anaerostignum;	2.93e-05	4.93e-05	2.37e-05	5.9e-05	0.711758	0.370072	-2.48e-05	3.6e-05
k__Bacteria;p__Bacteroidota;c__Bacteroidia;o__Bacteroidales;f__Prevotellaceae;g__Prevotella;	0.00477582	0.0191996	0.00316023	0.00821487	0.719128	0.370072	-0.00753247	0.0107636
k__Bacteria;p__Firmicutes;c__Bacilli;o__Lactobacillales;f__Aerococcaceae;g__Aerococcus;	7.57e-06	1.93e-05	5.77e-06	1.47e-05	0.719663	0.370072	-8.3e-06	1.19e-05
k__Bacteria;p__Firmicutes;c__Clostridia;o__Oscillospirales;f__Ruminococcaceae;g__Candidatus_Soleaferrea;	3.03e-05	6.05e-05	2.5e-05	3.44e-05	0.719706	0.370072	-2.45e-05	3.51e-05
k__Bacteria;p__Firmicutes;c__Clostridia;o__Lachnospirales;f__Lachnospiraceae;g__Lachnospiraceae_FCS020_group;	0.000211018	0.000224424	0.000234613	0.000246035	0.722207	0.370072	-0.000156399	0.000109208
k__Bacteria;p__Synergistota;c__Synergistia;o__Synergistales;f__Synergistaceae;g__Pyramidobacter;	5.49e-05	0.000125192	7.37e-05	0.000269268	0.736121	0.373919	-0.000130687	9.3e-05
k__Bacteria;p__Firmicutes;c__Bacilli;o__Lactobacillales;f__Enterococcaceae;g__Enterococcus;	0.000121122	0.000246673	0.000146153	0.000283988	0.73722	0.373919	-0.000174225	0.000124164
k__Bacteria;p__Actinobacteriota;c__Coriobacteriia;o__Coriobacteriales;f__Atopobiaceae;g__Coriobacteriaceae_UCG-002;	1.8e-05	4.82e-05	1.35e-05	4.71e-05	0.739665	0.373919	-2.27e-05	3.18e-05
k__Bacteria;p__Firmicutes;c__Bacilli;o__Staphylococcales;f__Staphylococcaceae;g__Staphylococcus;	0.000121122	0.000148826	0.000104486	0.000224703	0.74944	0.375367	-8.74e-05	0.000120684
k__Bacteria;p__Firmicutes;c__Bacilli;o__Erysipelotrichales;f__Erysipelatoclostridiaceae;g__Coprobacillus;	0.000160866	0.000303256	0.000219229	0.000967764	0.755381	0.375367	-0.000434833	0.000318106
k__Bacteria;p__Firmicutes;c__Clostridia;o__Peptostreptococcales-Tissierellales;f__Peptostreptococcaceae;g__Intestinibacter;	0.000725788	0.00075587	0.000662815	0.000654429	0.757529	0.375367	-0.000346769	0.000472714
k__Bacteria;p__Firmicutes;c__Clostridia;o__Lachnospirales;f__Lachnospiraceae;g__Hungatella;	0.000774994	0.00167166	0.000937172	0.00208966	0.757991	0.375367	-0.00121422	0.000889868
k__Bacteria;p__Firmicutes;c__Negativicutes;o__Veillonellales-Selenomonadales;f__Veillonellaceae;g__Veillonella;	0.00221805	0.00377697	0.00267498	0.007312	0.769514	0.375367	-0.0035756	0.00266175
k__Bacteria;p__Firmicutes;c__Clostridia;o__Lachnospirales;f__Lachnospiraceae;g__[Ruminococcus]_gnavus_group;	0.00943524	0.0149217	0.0110762	0.0255682	0.771902	0.375367	-0.0129531	0.00967118
k__Bacteria;p__Campylobacterota;c__Campylobacteria;o__Campylobacterales;f__Campylobacteraceae;g__Campylobacter;	5.68e-06	1.56e-05	7.05e-06	1.82e-05	0.771957	0.375367	-1.09e-05	8.11e-06
k__Bacteria;p__Proteobacteria;c__Alphaproteobacteria;o__Sphingomonadales;f__Sphingomonadaceae;g__Sphingobium;	1.89e-06	8.67e-06	1.28e-06	4.96e-06	0.772496	0.375367	-3.67e-06	4.89e-06
k__Bacteria;p__Firmicutes;c__Clostridia;o__Christensenellales;f__Christensenellaceae;g__Christensenella;	1.89e-06	8.67e-06	1.28e-06	4.96e-06	0.772496	0.375367	-3.67e-06	4.89e-06
k__Bacteria;p__Proteobacteria;c__Gammaproteobacteria;o__Burkholderiales;f__Burkholderiaceae;g__Lautropia;	1.89e-06	5.98e-06	2.56e-06	1.12e-05	0.780237	0.3775	-5.48e-06	4.14e-06
k__Bacteria;p__Proteobacteria;c__Gammaproteobacteria;o__Enterobacterales;f__Pasteurellaceae;g__Actinobacillus;	1.89e-06	8.67e-06	1.28e-06	7.14e-06	0.790885	0.381017	-4.02e-06	5.24e-06
k__Bacteria;p__Firmicutes;c__Clostridia;o__Lachnospirales;f__Lachnospiraceae;g__Lachnospiraceae_UCG-010;	0.00116391	0.00101844	0.00108909	0.0010391	0.797771	0.38172	-0.000510184	0.000659817
k__Bacteria;p__Firmicutes;c__Clostridia;o__Lachnospirales;f__Lachnospiraceae;g__Catenibacillus;	5.68e-06	1.43e-05	7.05e-06	2.44e-05	0.799116	0.38172	-1.22e-05	9.41e-06
k__Bacteria;p__Firmicutes;c__Negativicutes;o__Veillonellales-Selenomonadales;f__Veillonellaceae;g__Anaeroglobus;	3.22e-05	0.000101613	4.17e-05	0.000177986	0.808244	0.384173	-8.77e-05	6.87e-05
k__Bacteria;p__Firmicutes;c__Clostridia;o__Lachnospirales;f__Lachnospiraceae;g__A2;	6.62e-06	2.29e-05	5.13e-06	2.05e-05	0.811068	0.384173	-1.11e-05	1.41e-05
k__Bacteria;p__Firmicutes;c__Negativicutes;o__Veillonellales-Selenomonadales;f__Veillonellaceae;g__Dialister;	0.00391282	0.00565385	0.00462753	0.0160793	0.821131	0.387313	-0.00706198	0.00563257
k__Bacteria;p__Firmicutes;c__Clostridia;o__Lachnospirales;f__Lachnospiraceae;g__Dorea;	0.0025729	0.00210968	0.00269934	0.00212399	0.833514	0.390897	-0.00133195	0.00107908
k__Bacteria;p__Firmicutes;c__Clostridia;o__Oscillospirales;f__Oscillospiraceae;g__Oscillibacter;	0.000920719	0.00106458	0.000983966	0.00113766	0.83894	0.390897	-0.000686389	0.000559894
k__Bacteria;p__Firmicutes;c__Bacilli;o__Lactobacillales;f__Streptococcaceae;g__Streptococcus;	0.00509281	0.00795422	0.00557111	0.00876013	0.839132	0.390897	-0.00519458	0.00423799
k__Bacteria;p__Firmicutes;c__Clostridia;o__Lachnospirales;f__Lachnospiraceae;g__Lachnospiraceae_UCG-001;	1.14e-05	2.48e-05	1.28e-05	3.46e-05	0.859654	0.397212	-1.8e-05	1.51e-05
k__Bacteria;p__Bacteroidota;c__Bacteroidia;o__Bacteroidales;f__Barnesiellaceae;g__Coprobacter;	0.00109294	0.00228941	0.000939095	0.00393877	0.859737	0.397212	-0.00158648	0.00189417
k__Bacteria;p__Firmicutes;c__Clostridia;o__Lachnospirales;f__Lachnospiraceae;g__Oribacterium;	9.46e-06	2.4e-05	8.33e-06	2.7e-05	0.875118	0.401683	-1.33e-05	1.55e-05
k__Bacteria;p__Firmicutes;c__Bacilli;o__Erysipelotrichales;f__Erysipelatoclostridiaceae;g__Erysipelotrichaceae_UCG-003;	0.00091788	0.00109717	0.000982043	0.00185903	0.876539	0.401683	-0.000889713	0.000761387
k__Bacteria;p__Actinobacteriota;c__Coriobacteriia;o__Coriobacteriales;f__Eggerthellaceae;g__Parvibacter;	2.37e-05	5.92e-05	2.12e-05	6.2e-05	0.883923	0.402999	-3.18e-05	3.68e-05
k__Bacteria;p__Firmicutes;c__Clostridia;o__Lachnospirales;f__Lachnospiraceae;g__Anaerostipes;	0.00354756	0.00299452	0.00385381	0.011297	0.886562	0.402999	-0.00462955	0.00401704
k__Bacteria;p__unidentified_Bacteria;c__Saccharimonadia;o__Saccharimonadales;f__Saccharimonadaceae;g__Candidatus_Saccharimonas;	1.32e-05	3.46e-05	1.41e-05	4.21e-05	0.936558	0.421459	-2.23e-05	2.06e-05
k__Bacteria;p__Firmicutes;c__Clostridia;o__Oscillospirales;f__Ruminococcaceae;g__Paludicola;	2.74e-05	6.24e-05	2.63e-05	4.45e-05	0.941861	0.421459	-3.09e-05	3.33e-05
k__Bacteria;p__Firmicutes;c__Clostridia;o__Lachnospirales;f__Lachnospiraceae;g__[Eubacterium]_ventriosum_group;	0.000968032	0.0010251	0.000988453	0.00103242	0.944292	0.421459	-0.000606266	0.000565424
k__Bacteria;p__Proteobacteria;c__Gammaproteobacteria;o__Burkholderiales;f__Oxalobacteraceae;g__Oxalobacter;	2.55e-05	5.26e-05	2.44e-05	6.99e-05	0.944512	0.421459	-3.3e-05	3.54e-05
k__Bacteria;p__Verrucomicrobiota;c__Lentisphaeria;o__Victivallales;f__Victivallaceae;g__Victivallis;	1.7e-05	4.67e-05	1.6e-05	6.19e-05	0.947017	0.421459	-2.93e-05	3.13e-05
k__Bacteria;p__Firmicutes;c__Bacilli;o__Erysipelotrichales;f__Erysipelotrichaceae;g__[Clostridium]_innocuum_group;	9.37e-05	0.000102516	9.17e-05	0.000125121	0.949604	0.421459	-6.17e-05	6.58e-05
k__Bacteria;p__Proteobacteria;c__Alphaproteobacteria;o__Rhizobiales;f__Beijerinckiaceae;g__Methylobacterium-Methylorubrum;	4.73e-06	1.77e-05	4.49e-06	1.6e-05	0.959739	0.424287	-9.47e-06	9.96e-06
k__Bacteria;p__Synergistota;c__Synergistia;o__Synergistales;f__Synergistaceae;g__Cloacibacillus;	1.7e-05	3.63e-05	1.73e-05	3.58e-05	0.978632	0.43095	-2.08e-05	2.03e-05
k__Bacteria;p__Firmicutes;c__Clostridia;o__Peptostreptococcales-Tissierellales;f__Family_XI;g__Finegoldia;	1.89e-06	5.98e-06	1.92e-06	7.87e-06	0.987405	0.4315	-3.9e-06	3.83e-06
k__Bacteria;p__Firmicutes;c__Clostridia;o__Peptostreptococcales-Tissierellales;f__Family_XI;g__Anaerococcus;	1.89e-06	8.67e-06	1.92e-06	5.97e-06	0.98889	0.4315	-4.46e-06	4.4e-06
k__Bacteria;p__Desulfobacterota;c__Desulfovibrionia;o__Desulfovibrionales;f__Desulfovibrionaceae;g__Desulfovibrio;	0.00199284	0.00575943	0.00201088	0.00601728	0.991365	0.4315	-0.00335793	0.00332185

## Sheet: Supplementary Table S4
Supplementary Table S4. The results of functional annotation and differential analyses on bacterial profiles between CAD patients and controls
Taxa	avg(R1)	sd(R1)	avg(R2)	sd(R2)	p.value	q.values	interval lower	interval upper
Human Diseases;Drug resistance;beta-Lactam_resistance	0.00442942	0.000226859	0.00417407	0.000423997	0.0071276	0.935165	7.27203e-05	0.000437989
Metabolism;Biosynthesis of other secondary metabolites;Tropane,_piperidine_and_pyridine_alkaloid_biosynthesis	0.00118509	3.89205e-05	0.00121717	4.84968e-05	0.0112109	0.935165	-5.65344e-05	-7.62498e-06
Metabolism;Energy metabolism;Methane_metabolism	0.00716242	0.000167953	0.00728734	0.000175844	0.0131944	0.935165	-0.000222402	-2.74421e-05
Cellular Processes;Transport and catabolism;Autophagy-yeast	5.33348e-05	2.15423e-05	7.41562e-05	3.71247e-05	0.0138699	0.935165	-3.72157e-05	-4.42717e-06
Metabolism;Energy metabolism;Nitrogen_metabolism	0.0050608	0.000229054	0.00524422	0.0003053	0.0169258	0.935165	-0.000332487	-3.43428e-05
Human Diseases;Neurodegenerative diseases;Alzheimers_disease	0.000441467	2.23098e-05	0.000464191	4.34937e-05	0.017233	0.935165	-4.12403e-05	-4.20924e-06
Unclassified;Viral protein family;Viral_proteins	0.000727624	3.43562e-05	0.000701326	4.23443e-05	0.0174169	0.935165	4.82862e-06	4.77668e-05
Human Diseases;Drug resistance;Cationic_antimicrobial_peptide_(CAMP)_resistance	0.00198505	0.000142586	0.00185155	0.000254461	0.0195638	0.935165	2.23701e-05	0.000244631
Human Diseases;Infectious diseases;Epstein-Barr_virus_infection	5.75685e-07	3.6957e-07	8.67309e-07	5.57577e-07	0.02768	0.935165	-5.49885e-07	-3.33629e-08
Human Diseases;Cancers;MicroRNAs_in_cancer	0.000574731	6.62326e-05	0.000627729	0.000102712	0.0281164	0.935165	-0.000100072	-5.92601e-06
Metabolism;Metabolism of terpenoids and polyketides;Biosynthesis_of_enediyne_antibiotics	1.25681e-06	4.87043e-07	1.66087e-06	8.55376e-07	0.0354686	0.935165	-7.79511e-07	-2.86211e-08
Unclassified;Metabolism;Metabolism_of_cofactors_and_vitamins	0.000960206	6.12983e-05	0.000997077	6.45092e-05	0.0429765	0.935165	-7.25229e-05	-1.2177e-06
Organismal Systems;Digestive system;Mineral_absorption	1.19614e-05	1.62466e-06	1.31468e-05	2.54999e-06	0.0459743	0.935165	-2.34881e-06	-2.20262e-08
Organismal Systems;Endocrine system;Melanogenesis	3.09901e-07	4.37563e-07	7.48001e-07	1.08893e-06	0.0504994	0.935165	-8.77198e-07	9.97382e-10
Organismal Systems;Digestive system;Carbohydrate_digestion_and_absorption	0.000246334	4.99504e-05	0.000217305	5.50753e-05	0.0546429	0.935165	-6.02515e-07	5.86616e-05
Organismal Systems;Endocrine system;Oxytocin_signaling_pathway	9.2308e-07	5.4483e-07	1.32529e-06	9.27531e-07	0.0550445	0.935165	-8.1346e-07	9.03049e-09
Metabolism;Biosynthesis of other secondary metabolites;Novobiocin_biosynthesis	0.00121455	3.34056e-05	0.00124348	7.26936e-05	0.0593969	0.935165	-5.90379e-05	1.19536e-06
Metabolism;Biosynthesis of other secondary metabolites;Clavulanic_acid_biosynthesis	4.20314e-09	7.47558e-09	9.48505e-10	1.25258e-09	0.0615446	0.935165	-1.72345e-10	6.68161e-09
Metabolism;Amino acid metabolism;Arginine_biosynthesis	0.00508769	0.000253998	0.00523184	0.000303281	0.0698048	0.935165	-0.000300428	1.21328e-05
Organismal Systems;Immune system;RIG-I-like_receptor_signaling_pathway	1.73813e-05	7.18876e-06	1.33204e-05	8.70488e-06	0.0729325	0.935165	-3.9234e-07	8.51418e-06
Metabolism;Metabolism of terpenoids and polyketides;Monoterpenoid_biosynthesis	1.0497e-09	1.5926e-09	2.5262e-09	4.04456e-09	0.0738165	0.935165	-3.10161e-09	1.48612e-10
Metabolism;Biosynthesis of other secondary metabolites;Betalain_biosynthesis	1.17694e-06	1.07328e-06	2.22795e-06	2.94946e-06	0.0769925	0.935165	-2.22112e-06	1.19113e-07
Environmental Information Processing;Signal transduction;Calcium_signaling_pathway	8.66307e-08	1.30891e-07	2.06269e-07	3.32021e-07	0.0775445	0.935165	-2.53072e-07	1.37953e-08
Metabolism;Enzyme families;Protein_phosphatase_and_associated_proteins	0.00170805	7.52662e-05	0.00164069	0.000186409	0.0779338	0.935165	-7.86641e-06	0.000142598
Metabolism;Xenobiotics biodegradation and metabolism;Atrazine_degradation	0.000234178	7.75852e-05	0.000287044	0.00013441	0.0791598	0.935165	-0.000112121	6.38842e-06
Human Diseases;Drug resistance;Antimicrobial_resistance_genes	0.00165521	0.000205017	0.00154234	0.000248236	0.0802533	0.935165	-1.41263e-05	0.00023987
Organismal Systems;Digestive system;Pancreatic_secretion	4.58567e-09	4.25135e-09	3.00991e-08	7.9675e-08	0.0852621	0.935165	-5.47896e-08	3.76267e-09
Organismal Systems;Excretory system;Aldosterone-regulated_sodium_reabsorption	4.57935e-09	4.25302e-09	3.00905e-08	7.96734e-08	0.0852841	0.935165	-5.47867e-08	3.76449e-09
Organismal Systems;Circulatory system;Adrenergic_signaling_in_cardiomyocytes	4.57935e-09	4.25302e-09	3.00905e-08	7.96734e-08	0.0852841	0.935165	-5.47867e-08	3.76449e-09
Organismal Systems;Digestive system;Gastric_acid_secretion	4.57935e-09	4.25302e-09	3.00905e-08	7.96734e-08	0.0852841	0.935165	-5.47867e-08	3.76449e-09
Organismal Systems;Digestive system;Salivary_secretion	4.57935e-09	4.25302e-09	3.00905e-08	7.96734e-08	0.0852841	0.935165	-5.47867e-08	3.76449e-09
Environmental Information Processing;Signal transduction;cGMP-PKG_signaling_pathway	4.57935e-09	4.25302e-09	3.00905e-08	7.96734e-08	0.0852841	0.935165	-5.47867e-08	3.76449e-09
Organismal Systems;Excretory system;Endocrine_and_other_factor-regulated_calcium_reabsorption	4.57935e-09	4.25302e-09	3.00905e-08	7.96734e-08	0.0852841	0.935165	-5.47867e-08	3.76449e-09
Organismal Systems;Endocrine system;Insulin_secretion	4.57935e-09	4.25302e-09	3.00905e-08	7.96734e-08	0.0852841	0.935165	-5.47867e-08	3.76449e-09
Human Diseases;Neurodegenerative diseases;Prion_diseases	1.75564e-05	6.2747e-06	2.14945e-05	1.00889e-05	0.0891259	0.935165	-8.5005e-06	6.24341e-07
Human Diseases;Endocrine and metabolic diseases;Insulin_resistance	0.00166268	0.000133959	0.00180239	0.000427605	0.0972475	0.935165	-0.000306049	2.66268e-05
Environmental Information Processing;Signal transduction;AMPK_signaling_pathway	0.000719095	7.65357e-05	0.000678377	9.7006e-05	0.0979716	0.935165	-7.78905e-06	8.92259e-05
Human Diseases;Infectious diseases;African_trypanosomiasis	1.11954e-05	6.50764e-06	4.26707e-05	0.00010246	0.0983467	0.935165	-6.91509e-05	6.20032e-06
Human Diseases;Infectious diseases;Chagas_disease_(American_trypanosomiasis)	9.63069e-06	6.31513e-06	4.1098e-05	0.000102631	0.0989159	0.935165	-6.92004e-05	6.26566e-06
Metabolism;Amino acid metabolism;Histidine_metabolism	0.00334408	0.000140781	0.00342473	0.000205208	0.0990223	0.935165	-0.000177025	1.57224e-05
Metabolism;Carbohydrate metabolism;Fructose_and_mannose_metabolism	0.00643968	0.000267163	0.00623647	0.000592122	0.100806	0.935165	-4.11038e-05	0.000447531
Organismal Systems;Immune system;Platelet_activation	1.71245e-06	5.77701e-07	2.08723e-06	1.03867e-06	0.102446	0.935165	-8.27367e-07	7.77966e-08
Genetic Information Processing;Translation;Ribosome_biogenesis_in_eukaryotes	0.000285251	2.82832e-05	0.00030132	4.16675e-05	0.103866	0.935165	-3.55535e-05	3.41431e-06
Human Diseases;Substance dependence;Alcoholism	2.13134e-05	5.54641e-06	2.50165e-05	1.05827e-05	0.106902	0.935165	-8.23493e-06	8.28682e-07
Human Diseases;Cancers;Choline_metabolism_in_cancer	7.6374e-05	1.26669e-05	7.05213e-05	1.25329e-05	0.107962	0.935165	-1.33744e-06	1.30427e-05
Metabolism;Metabolism of terpenoids and polyketides;Insect_hormone_biosynthesis	0.000115087	3.7804e-05	0.000146616	9.75394e-05	0.111011	0.935165	-7.06143e-05	7.55747e-06
Environmental Information Processing;Signaling molecules and interaction;Bacterial_toxins	0.00120839	0.000193814	0.00111224	0.000231313	0.11141	0.935165	-2.30652e-05	0.000215383
Unclassified;Metabolism;Glycan_biosynthesis_and_metabolism	0.000928819	0.000116016	0.000869094	0.000152212	0.115355	0.935165	-1.51442e-05	0.000134593
Metabolism;Glycan biosynthesis and metabolism;Glycosaminoglycan_degradation	0.00236592	0.000445338	0.00212884	0.000639577	0.121428	0.935165	-6.51514e-05	0.0005393
Genetic Information Processing;Folding, sorting and degradation;Proteasome	0.000657998	5.56586e-05	0.000702994	0.000143512	0.121858	0.935165	-0.00010251	1.25188e-05
Metabolism;Metabolism of cofactors and vitamins;Nicotinate_and_nicotinamide_metabolism	0.00369107	0.000222903	0.00380022	0.000280289	0.125411	0.935165	-0.000249856	3.1548e-05
Environmental Information Processing;Signal transduction;MAPK_signaling_pathwayfly	0.000141852	2.86552e-05	0.000129118	2.97889e-05	0.128892	0.935165	-3.84882e-06	2.93181e-05
Environmental Information Processing;Signal transduction;FoxO_signaling_pathway	0.00030523	0.000111386	0.000261685	8.01614e-05	0.132554	0.935165	-1.3884e-05	0.000100974
Genetic Information Processing;Translation;RNA_transport	0.000510933	3.416e-05	0.000489634	6.5707e-05	0.133688	0.935165	-6.77576e-06	4.93734e-05
Human Diseases;Infectious diseases;Bacterial_invasion_of_epithelial_cells	5.97919e-05	2.76693e-05	4.55254e-05	4.01062e-05	0.135355	0.935165	-4.61257e-06	3.31455e-05
Cellular Processes;Cell motility;Cytoskeleton_proteins	0.00237887	0.000170503	0.0024551	0.000187436	0.135559	0.935165	-0.000177251	2.47807e-05
Unclassified;Cellular processes and signaling;Cell_growth	0.00181724	0.000416951	0.00202325	0.000565786	0.137305	0.935165	-0.000480031	6.80144e-05
Metabolism;Lipid metabolism;Steroid_biosynthesis	5.80992e-06	5.62311e-06	3.71419e-06	3.57589e-06	0.14039	0.935165	-7.29274e-07	4.92074e-06
Metabolism;Energy metabolism;Photosynthesis-antenna_proteins	2.12721e-08	1.34429e-08	8.11954e-08	2.22911e-07	0.14584	0.935165	-1.4187e-07	2.20238e-08
Metabolism;Glycan biosynthesis and metabolism;Glycosphingolipid_biosynthesis-ganglio_series	0.00156319	0.000381868	0.00137632	0.000532447	0.146977	0.935165	-6.79262e-05	0.000441669
Metabolism;Glycan biosynthesis and metabolism;Various_types_of_N-glycan_biosynthesis	0.00156538	0.000382067	0.00137893	0.000532612	0.148035	0.935165	-6.84517e-05	0.000441348
Human Diseases;Infectious diseases;Herpes_simplex_infection	1.23509e-06	6.97412e-07	4.09932e-06	1.07819e-05	0.15063	0.935165	-6.82925e-06	1.10079e-06
Unclassified;Cellular processes and signaling;Membrane_and_intracellular_structural_molecules	0.002546	0.000168916	0.0024443	0.000328893	0.150774	0.935165	-3.83659e-05	0.000241753
Human Diseases;Infectious diseases;Influenza_A	1.23457e-06	6.96888e-07	4.08986e-06	1.07849e-05	0.151974	0.935165	-6.82139e-06	1.11082e-06
Organismal Systems;Nervous system;Dopaminergic_synapse	2.00442e-05	5.20914e-06	2.31677e-05	1.01391e-05	0.152283	0.935165	-7.44166e-06	1.19465e-06
Human Diseases;Substance dependence;Amphetamine_addiction	2.00442e-05	5.20914e-06	2.31675e-05	1.01391e-05	0.152303	0.935165	-7.44147e-06	1.1948e-06
Human Diseases;Substance dependence;Cocaine_addiction	2.00442e-05	5.20914e-06	2.31675e-05	1.01391e-05	0.152303	0.935165	-7.44147e-06	1.1948e-06
Human Diseases;Infectious diseases;Hepatitis_B	1.24756e-06	6.9731e-07	4.09706e-06	1.07848e-05	0.152774	0.935165	-6.81555e-06	1.11656e-06
Human Diseases;Infectious diseases;Kaposis_sarcoma-associated_herpesvirus_infection	1.23316e-06	6.95573e-07	4.0755e-06	1.07898e-05	0.15395	0.935165	-6.81017e-06	1.12549e-06
Cellular Processes;Cell growth and death;Apoptosis-multiple_species	1.23315e-06	6.95564e-07	4.07548e-06	1.07898e-05	0.153952	0.935165	-6.81016e-06	1.1255e-06
Human Diseases;Cancers;Colorectal_cancer	1.23315e-06	6.95564e-07	4.07548e-06	1.07898e-05	0.153952	0.935165	-6.81016e-06	1.1255e-06
Human Diseases;Infectious diseases;Toxoplasmosis	1.23315e-06	6.95564e-07	4.07548e-06	1.07898e-05	0.153952	0.935165	-6.81016e-06	1.1255e-06
Human Diseases;Cardiovascular diseases;Viral_myocarditis	1.23315e-06	6.95564e-07	4.07548e-06	1.07898e-05	0.153952	0.935165	-6.81016e-06	1.1255e-06
Cellular Processes;Cell growth and death;p53_signaling_pathway	1.23329e-06	6.95561e-07	4.0756e-06	1.079e-05	0.153961	0.935165	-6.81021e-06	1.12558e-06
Metabolism;Metabolism of terpenoids and polyketides;Sesquiterpenoid_and_triterpenoid_biosynthesis	2.08829e-05	2.09209e-05	1.36096e-05	1.07942e-05	0.153974	0.935165	-2.89887e-06	1.74453e-05
Organismal Systems;Nervous system;Serotonergic_synapse	2.00751e-05	5.20826e-06	2.31847e-05	1.0141e-05	0.154117	0.935165	-7.4281e-06	1.20898e-06
Organismal Systems;Digestive system;Bile_secretion	1.02344e-06	7.01187e-07	1.4397e-06	1.37126e-06	0.157711	0.939336	-9.99526e-07	1.67003e-07
Metabolism;Lipid metabolism;Lipid_biosynthesis_proteins	0.00541621	0.000257299	0.00556069	0.000470922	0.161133	0.939336	-0.000348573	5.96181e-05
Unclassified;Metabolism;Amino_acid_metabolism	0.0013979	0.000165372	0.00132908	0.000183421	0.165736	0.939336	-2.95388e-05	0.000167177
Metabolism;Xenobiotics biodegradation and metabolism;Chloroalkane_and_chloroalkene_degradation	0.00122316	0.000227575	0.00133924	0.000369761	0.167799	0.939336	-0.000282667	5.05134e-05
Metabolism;Glycan biosynthesis and metabolism;Glycosaminoglycan_binding_proteins	0.000490394	0.00017935	0.000428934	0.0001089	0.170379	0.939336	-2.78959e-05	0.000150816
Metabolism;Glycan biosynthesis and metabolism;Glycosylphosphatidylinositol(GPI)-anchor_biosynthesis	5.71309e-09	3.46442e-09	4.30589e-09	3.73496e-09	0.170647	0.939336	-6.28217e-10	3.44261e-09
Metabolism;Glycan biosynthesis and metabolism;Glycosyltransferases	0.00385173	0.000197722	0.00376138	0.000271101	0.171104	0.939336	-4.03443e-05	0.000221041
Organismal Systems;Aging;Longevity_regulating_pathway-mammal	0.000269484	8.10234e-05	0.000238562	7.55621e-05	0.172832	0.939336	-1.40906e-05	7.59346e-05
Metabolism;Carbohydrate metabolism;Amino_sugar_and_nucleotide_sugar_metabolism	0.0144858	0.000735468	0.0141403	0.00107941	0.175943	0.939336	-0.000160011	0.00085102
Environmental Information Processing;Signal transduction;MAPK_signaling_pathway-plant	0.000200887	7.5724e-05	0.000172925	6.71952e-05	0.179511	0.939336	-1.34098e-05	6.93325e-05
Cellular Processes;Transport and catabolism;Lysosome	0.0025112	0.000631622	0.00223685	0.000834752	0.184101	0.939336	-0.000134848	0.000683541
Human Diseases;Endocrine and metabolic diseases;Non-alcoholic_fatty_liver_disease_(NAFLD)	2.66747e-05	1.72623e-05	3.87845e-05	4.53908e-05	0.184856	0.939336	-3.0242e-05	6.02223e-06
Metabolism;Metabolism of cofactors and vitamins;Lipoic_acid_metabolism	0.000344255	5.02329e-05	0.000322875	6.41052e-05	0.184868	0.939336	-1.05691e-05	5.33297e-05
Unclassified;Metabolism;Energy_metabolism	0.00691832	0.000186768	0.00702483	0.000378267	0.185355	0.939336	-0.000265941	5.2922e-05
Human Diseases;Neurodegenerative diseases;Parkinsons_disease	2.66735e-05	1.72619e-05	3.87708e-05	4.53979e-05	0.185358	0.939336	-3.02317e-05	6.03713e-06
Organismal Systems;Excretory system;Proximal_tubule_bicarbonate_reclamation	0.000161978	7.23327e-05	0.000138615	4.05321e-05	0.189509	0.949935	-1.22119e-05	5.89375e-05
Unclassified;Genetic information processing;Protein_folding_and_associated_processing	0.00347822	0.000215995	0.00356728	0.000268315	0.192626	0.955176	-0.00022457	4.64407e-05
Unclassified;Cellular processes and signaling;Transport	0.00796389	0.000765025	0.00761224	0.00116454	0.194839	0.955869	-0.000185874	0.000889172
Metabolism;Glycan biosynthesis and metabolism;Other_glycan_degradation	0.00656341	0.00123072	0.00601085	0.00181914	0.197365	0.958072	-0.000296935	0.00140206
Metabolism;Metabolism of cofactors and vitamins;Pantothenate_and_CoA_biosynthesis	0.00410646	0.00016684	0.00417873	0.000239651	0.205774	0.9734	-0.000185507	4.09651e-05
Cellular Processes;Cell motility;Flagellar_assembly	0.00212522	0.000517599	0.00235726	0.00080374	0.211404	0.9734	-0.000600211	0.000136129
Human Diseases;Cancers;Small_cell_lung_cancer	5.314e-06	1.68145e-06	7.84968e-06	1.09713e-05	0.214964	0.9734	-6.61817e-06	1.5468e-06
Organismal Systems;Circulatory system;Cardiac_muscle_contraction	2.5445e-05	1.68075e-05	3.47254e-05	3.6101e-05	0.219241	0.9734	-2.42815e-05	5.72054e-06
Cellular Processes;Cell motility;Bacterial_motility_proteins	0.00590028	0.00127353	0.00647527	0.00207697	0.222256	0.9734	-0.00150949	0.000359525
Metabolism;Metabolism of terpenoids and polyketides;Type_I_polyketide_structures	4.96268e-06	1.97485e-06	5.78539e-06	2.8441e-06	0.22408	0.9734	-2.1651e-06	5.19676e-07
Metabolism;Glycan biosynthesis and metabolism;Glycosphingolipid_biosynthesis-globo_and_isoglobo_series	0.00257481	0.000489456	0.00237885	0.000664919	0.227084	0.9734	-0.000125915	0.000517831
Metabolism;Xenobiotics biodegradation and metabolism;Polycyclic_aromatic_hydrocarbon_degradation	1.75041e-05	1.0383e-05	2.40639e-05	2.70055e-05	0.227351	0.9734	-1.73669e-05	4.24739e-06
Genetic Information Processing;Folding, sorting and degradation;Chaperones_and_folding_catalysts	0.0106274	0.000410594	0.0104452	0.000664255	0.227655	0.9734	-0.000117476	0.000481983
Environmental Information Processing;Membrane transport;Phosphotransferase_system_(PTS)	0.00161287	0.000383506	0.00143233	0.000687497	0.232007	0.9734	-0.000119291	0.000480377
Genetic Information Processing;Replication and repair;Non-homologous_end-joining	5.41998e-05	1.80378e-05	6.26061e-05	3.19852e-05	0.233213	0.9734	-2.2403e-05	5.59036e-06
Cellular Processes;Cell motility;Bacterial_chemotaxis	0.0035657	0.000833725	0.0039153	0.00125623	0.233414	0.9734	-0.000931767	0.000232554
Metabolism;Metabolism of terpenoids and polyketides;Biosynthesis_of_12-,_14-_and_16-membered_macrolides	1.9288e-06	6.81683e-07	2.19912e-06	9.43759e-07	0.236348	0.9734	-7.23348e-07	1.82712e-07
Metabolism;Biosynthesis of other secondary metabolites;Indole_alkaloid_biosynthesis	8.67039e-07	8.17284e-07	1.47977e-06	2.65838e-06	0.236757	0.9734	-1.64466e-06	4.19196e-07
Environmental Information Processing;Signal transduction;HIF-1_signaling_pathway	0.00110797	7.25298e-05	0.0010849	6.1244e-05	0.238785	0.9734	-1.59491e-05	6.2084e-05
Environmental Information Processing;Signal transduction;MAPK_signaling_pathway-yeast	0.000127631	5.75426e-05	0.000109444	4.77313e-05	0.239113	0.9734	-1.26039e-05	4.89787e-05
Metabolism;Lipid metabolism;Steroid_hormone_biosynthesis	0.000560269	0.000199043	0.000484042	0.000262749	0.240329	0.9734	-5.26417e-05	0.000205096
Metabolism;Metabolism of terpenoids and polyketides;Limonene_and_pinene_degradation	0.000165898	7.00485e-05	0.000202424	0.000148846	0.241747	0.9734	-9.85303e-05	2.54796e-05
Metabolism;Biosynthesis of other secondary metabolites;Neomycin,_kanamycin_and_gentamicin_biosynthesis	0.000563795	2.27277e-05	0.000552919	4.30773e-05	0.242498	0.9734	-7.6053e-06	2.93574e-05
Metabolism;Metabolism of other amino acids;D-Arginine_and_D-ornithine_metabolism	1.75364e-05	5.58081e-06	2.0779e-05	1.36927e-05	0.24392	0.9734	-8.77824e-06	2.29307e-06
Metabolism;Biosynthesis of other secondary metabolites;Caffeine_metabolism	2.88576e-07	1.56294e-07	4.7482e-07	8.5489e-07	0.244849	0.9734	-5.06274e-07	1.33787e-07
Environmental Information Processing;Signal transduction;PI3K-Akt_signaling_pathway	0.000695849	5.6394e-05	0.00066928	0.000107539	0.251795	0.986164	-1.94898e-05	7.26271e-05
Metabolism;Metabolism of other amino acids;beta-Alanine_metabolism	0.00109129	0.000172927	0.00117037	0.000316673	0.252336	0.986164	-0.000216302	5.81426e-05
Metabolism;Glycan biosynthesis and metabolism;Lipopolysaccharide_biosynthesis_proteins	0.00419862	0.000520897	0.00399802	0.000752274	0.261334	1	-0.000154055	0.000555252
Metabolism;Amino acid metabolism;Glycine,_serine_and_threonine_metabolism	0.00873844	0.000207344	0.00882907	0.000370202	0.265292	1	-0.000252291	7.10184e-05
Metabolism;Lipid metabolism;Sphingolipid_metabolism	0.00484184	0.000935694	0.00449197	0.00130726	0.266224	1	-0.000275165	0.000974907
Human Diseases;Cancers;Central_carbon_metabolism_in_cancer	0.00180318	0.000188186	0.00174455	0.000180866	0.269188	1	-4.70422e-05	0.000164305
Unclassified;Metabolism;Carbohydrate_metabolism	0.0014219	0.000136051	0.0014712	0.000183557	0.271852	1	-0.00013843	3.98333e-05
Metabolism;Carbohydrate metabolism;Galactose_metabolism	0.00999017	0.000945219	0.00965629	0.00121779	0.272173	1	-0.00027028	0.000938044
Metabolism;Xenobiotics biodegradation and metabolism;Steroid_degradation	1.58117e-05	6.76695e-06	1.85592e-05	1.15015e-05	0.284522	1	-7.84975e-06	2.35476e-06
Organismal Systems;Endocrine system;Insulin_signaling_pathway	0.00136883	6.64333e-05	0.0013432	0.000107758	0.294376	1	-2.29512e-05	7.42045e-05
Metabolism;Biosynthesis of other secondary metabolites;Acarbose_and_validamycin_biosynthesis	0.00104302	7.76456e-05	0.00101259	0.000129512	0.295532	1	-2.73932e-05	8.82448e-05
Metabolism;Lipid metabolism;Fatty_acid_degradation	0.0026718	0.00031044	0.00278597	0.000470217	0.2967	1	-0.000331633	0.000103288
Unclassified;Genetic information processing;Transcription_related_proteins	0.000802679	4.15646e-05	0.000785103	7.78696e-05	0.297005	1	-1.5943e-05	5.10948e-05
Genetic Information Processing;Folding, sorting and degradation;Ubiquitin_system	0.000120446	1.34734e-05	0.000125783	2.29713e-05	0.297221	1	-1.55176e-05	4.84227e-06
Metabolism;Glycan biosynthesis and metabolism;Glycosaminoglycan_biosynthesis-chondroitin_sulfate/dermatan_sulfate	4.74482e-08	1.29196e-07	1.34829e-07	4.33003e-07	0.297593	1	-2.54927e-07	8.01647e-08
Metabolism;Biosynthesis of other secondary metabolites;Flavone_and_flavonol_biosynthesis	0.000117034	1.71979e-05	0.000112069	1.59708e-05	0.29938	1	-4.57522e-06	1.45052e-05
Metabolism;Biosynthesis of other secondary metabolites;Stilbenoid,_diarylheptanoid_and_gingerol_biosynthesis	8.95256e-06	4.40648e-06	7.74689e-06	3.48237e-06	0.300196	1	-1.12032e-06	3.53166e-06
Metabolism;Biosynthesis of other secondary metabolites;Flavonoid_biosynthesis	8.95256e-06	4.40648e-06	7.74689e-06	3.48237e-06	0.300196	1	-1.12032e-06	3.53166e-06
Metabolism;Lipid metabolism;Fatty_acid_biosynthesis	0.00474191	0.000222967	0.0048493	0.000502263	0.300397	1	-0.000313911	9.91202e-05
Metabolism;Metabolism of cofactors and vitamins;Porphyrin_and_chlorophyll_metabolism	0.00540317	0.000601191	0.00522638	0.000619533	0.30971	1	-0.000169911	0.000523491
Environmental Information Processing;Signal transduction;Phospholipase_D_signaling_pathway	6.10273e-05	1.63281e-05	5.62434e-05	1.67599e-05	0.310701	1	-4.61757e-06	1.41853e-05
Organismal Systems;Nervous system;Synaptic_vesicle_cycle	1.67796e-09	5.65131e-09	4.59433e-09	1.43566e-08	0.313411	1	-8.68455e-09	2.85181e-09
Organismal Systems;Excretory system;Vasopressin-regulated_water_reabsorption	1.67796e-09	5.65131e-09	4.59433e-09	1.43566e-08	0.313411	1	-8.68455e-09	2.85181e-09
Metabolism;Metabolism of terpenoids and polyketides;Polyketide_sugar_unit_biosynthesis	0.00172675	0.000122905	0.00167821	0.000219878	0.314266	1	-4.74124e-05	0.000144496
Metabolism;Amino acid metabolism;Phenylalanine,_tyrosine_and_tryptophan_biosynthesis	0.00576771	0.000141418	0.00582061	0.000237222	0.31949	1	-0.000158607	5.27957e-05
Environmental Information Processing;Signal transduction;Apelin_signaling_pathway	5.28886e-10	2.42248e-09	6.50964e-09	3.29192e-08	0.321612	1	-1.80958e-08	6.1343e-09
Human Diseases;Drug resistance;EGFR_tyrosine_kinase_inhibitor_resistance	5.28886e-10	2.42248e-09	6.50964e-09	3.29192e-08	0.321612	1	-1.80958e-08	6.1343e-09
Environmental Information Processing;Signal transduction;mTOR_signaling_pathway	5.28886e-10	2.42248e-09	6.50964e-09	3.29192e-08	0.321612	1	-1.80958e-08	6.1343e-09
Human Diseases;Infectious diseases;Measles	1.11475e-09	5.10841e-09	1.37236e-08	6.94166e-08	0.321714	1	-3.81559e-08	1.29381e-08
Human Diseases;Infectious diseases;Hepatitis_C	1.11475e-09	5.10841e-09	1.37236e-08	6.94166e-08	0.321714	1	-3.81559e-08	1.29381e-08
Cellular Processes;Transport and catabolism;Autophagy-animal	1.11475e-09	5.10841e-09	1.37236e-08	6.94166e-08	0.321714	1	-3.81559e-08	1.29381e-08
Human Diseases;Infectious diseases;Shigellosis	1.15838e-05	9.21299e-06	9.0329e-06	8.84966e-06	0.325277	1	-2.62146e-06	7.72335e-06
Organismal Systems;Immune system;Hematopoietic_cell_lineage	0	0	7.33229e-12	4.08245e-11	0.325309	1	-2.23068e-11	7.64225e-12
Metabolism;Metabolism of cofactors and vitamins;Folate_biosynthesis	0.00285137	0.000127573	0.00281556	0.000127595	0.326185	1	-3.69023e-05	0.000108523
Unclassified;Metabolism;Lipid_metabolism	0.00040103	6.94668e-05	0.000427804	0.000125012	0.32791	1	-8.12305e-05	2.76821e-05
Metabolism;Metabolism of terpenoids and polyketides;Biosynthesis_of_vancomycin_group_antibiotics	0.000603125	5.18018e-05	0.000586648	6.90199e-05	0.330825	1	-1.72302e-05	5.01834e-05
Metabolism;Xenobiotics biodegradation and metabolism;Chlorocyclohexane_and_chlorobenzene_degradation	6.65571e-05	4.20681e-05	8.13514e-05	6.73008e-05	0.334424	1	-4.52846e-05	1.5696e-05
Metabolism;Amino acid metabolism;Lysine_biosynthesis	0.00518082	0.000198642	0.00523673	0.000213041	0.338711	1	-0.000172359	6.05386e-05
Unclassified;Metabolism;Nucleotide_metabolism	0.000124002	3.35974e-05	0.000111346	6.1148e-05	0.342619	1	-1.38898e-05	3.92016e-05
Human Diseases;Infectious diseases;Staphylococcus_aureus_infection	0.000288114	9.99433e-05	0.000240622	0.000251886	0.349733	1	-5.38513e-05	0.000148834
Metabolism;Metabolism of cofactors and vitamins;Biotin_metabolism	0.00288309	0.000212274	0.0028181	0.000283559	0.349796	1	-7.33326e-05	0.0002033
Human Diseases;Infectious diseases;Pertussis	0.000607581	0.000265745	0.000540018	0.00023675	0.353129	1	-7.78109e-05	0.000212938
Genetic Information Processing;Replication and repair;Fanconi_anemia_pathway	9.90562e-07	9.41928e-07	1.25437e-06	1.08202e-06	0.355815	1	-8.32929e-07	3.05321e-07
Human Diseases;Infectious diseases;Legionellosis	0.00184853	0.000134561	0.00188448	0.000143334	0.362136	1	-0.000114611	4.27043e-05
Cellular Processes;Cellular community - prokaryotes;Biofilm_formation-Vibrio_cholerae	0.00272237	0.000244874	0.00263774	0.000419513	0.364079	1	-0.000100992	0.00027024
Organismal Systems;Endocrine system;Prolactin_signaling_pathway	0.000182309	4.42544e-05	0.000201075	0.000101452	0.367778	1	-6.03275e-05	2.27949e-05
Metabolism;Glycan biosynthesis and metabolism;Lipopolysaccharide_biosynthesis	0.00263437	0.000564672	0.00248087	0.00065445	0.371973	1	-0.000189083	0.000496086
Human Diseases;Cancers;Renal_cell_carcinoma	6.08095e-05	1.63819e-05	6.6996e-05	3.28648e-05	0.374591	1	-2.00721e-05	7.69894e-06
Human Diseases;Cancers;Chemical_carcinogenesis	7.48762e-05	4.691e-05	9.09282e-05	8.45796e-05	0.385194	1	-5.28743e-05	2.07702e-05
Metabolism;Amino acid metabolism;Tyrosine_metabolism	0.00189863	0.000179322	0.00195675	0.00030368	0.390743	1	-0.000193007	7.67546e-05
Metabolism;Metabolism of other amino acids;Phosphonate_and_phosphinate_metabolism	0.000611722	0.00011782	0.000578717	0.000160112	0.396314	1	-4.4489e-05	0.0001105
Human Diseases;Drug resistance;Platinum_drug_resistance	5.49539e-05	3.69692e-05	6.78429e-05	7.11271e-05	0.397909	1	-4.32774e-05	1.74995e-05
Metabolism;Glycan biosynthesis and metabolism;Glycosylphosphatidylinositol_(GPI)-anchored_proteins	0.000616597	7.26792e-05	0.000592086	0.000136311	0.404949	1	-3.41461e-05	8.31672e-05
Organismal Systems;Environmental adaptation;Plant-pathogen_interaction	0.00143424	8.8781e-05	0.0014049	0.000163065	0.407639	1	-4.12639e-05	9.99319e-05
Metabolism;Metabolism of cofactors and vitamins;Thiamine_metabolism	0.00412983	0.000140412	0.00416983	0.000208388	0.41224	1	-0.00013715	5.71584e-05
Metabolism;Lipid metabolism;Fatty_acid_elongation	3.44073e-07	3.66484e-07	2.65184e-07	2.90077e-07	0.413919	1	-1.14644e-07	2.72421e-07
Cellular Processes;Cell growth and death;Cell_cycle-Caulobacter	0.00498952	0.000393223	0.00508071	0.000392674	0.416171	1	-0.000315181	0.000132801
Metabolism;Energy metabolism;Oxidative_phosphorylation	0.00889623	0.000421082	0.00876595	0.000727646	0.418733	1	-0.000190761	0.000451327
Metabolism;Enzyme families;KEGG_modules_in_global_maps_only	3.28915e-08	4.09798e-08	6.0091e-08	1.78494e-07	0.419396	1	-9.47986e-08	4.03996e-08
Metabolism;Xenobiotics biodegradation and metabolism;Bisphenol_degradation	3.01022e-06	3.01968e-06	2.36418e-06	2.46816e-06	0.421139	1	-9.62939e-07	2.25501e-06
Genetic Information Processing;Transcription;Transcription_factors	0.00651543	0.00063977	0.00670049	0.00100695	0.421791	1	-0.000643992	0.00027387
Human Diseases;Cancers;Prostate_cancer	0.000681085	4.8326e-05	0.000663027	0.000109517	0.422777	1	-2.69146e-05	6.30311e-05
Metabolism;Biosynthesis of other secondary metabolites;Monobactam_biosynthesis	0.00236059	0.000100734	0.00233034	0.000172925	0.430439	1	-4.62108e-05	0.000106711
Metabolism;Amino acid metabolism;Phenylalanine_metabolism	0.00211674	0.000266571	0.00218718	0.00037421	0.431822	1	-0.000248995	0.000108107
Genetic Information Processing;Replication and repair;DNA_replication_proteins	0.0138147	0.000967203	0.014037	0.00104314	0.435068	1	-0.000790608	0.000346082
Human Diseases;Infectious diseases;HTLV-I_infection	1.52327e-08	1.24335e-08	3.16855e-08	1.19366e-07	0.452204	1	-6.05287e-08	2.76231e-08
Metabolism;Biosynthesis of other secondary metabolites;Streptomycin_biosynthesis	0.00302767	0.000103148	0.00299487	0.000206335	0.453177	1	-5.44434e-05	0.000120042
Metabolism;Energy metabolism;Sulfur_metabolism	0.00265806	0.000336297	0.00258385	0.000362807	0.453487	1	-0.00012343	0.000271846
Human Diseases;Cancers;Proteoglycans_in_cancer	0.000275745	3.04593e-05	0.000282301	3.15777e-05	0.457036	1	-2.41641e-05	1.10519e-05
Metabolism;Metabolism of cofactors and vitamins;Vitamin_B6_metabolism	0.00166346	7.49672e-05	0.00168205	0.000107472	0.46605	1	-6.94087e-05	3.22371e-05
Human Diseases;Neurodegenerative diseases;Amyotrophic_lateral_sclerosis_(ALS)	0.000146421	5.71521e-05	0.000135014	5.35465e-05	0.472982	1	-2.03952e-05	4.32092e-05
Unclassified;Poorly characterized;Function_unknown	0.00561106	0.000204439	0.00565025	0.000171184	0.473933	1	-0.00014889	7.051e-05
Unclassified;Cellular processes and signaling;Inorganic_ion_transport_and_metabolism	0.000966442	0.000101801	0.000942184	0.000142628	0.477694	1	-4.38533e-05	9.2369e-05
Human Diseases;Infectious diseases;Leishmaniasis	7.89161e-12	2.57835e-11	1.73845e-11	6.72752e-11	0.480317	1	-3.64011e-11	1.74153e-11
Environmental Information Processing;Signal transduction;NF-kappa_B_signaling_pathway	7.89161e-12	2.57835e-11	1.73845e-11	6.72752e-11	0.480317	1	-3.64011e-11	1.74153e-11
Environmental Information Processing;Signal transduction;TNF_signaling_pathway	7.89161e-12	2.57835e-11	1.73845e-11	6.72752e-11	0.480317	1	-3.64011e-11	1.74153e-11
Environmental Information Processing;Signal transduction;VEGF_signaling_pathway	7.89161e-12	2.57835e-11	1.73845e-11	6.72752e-11	0.480317	1	-3.64011e-11	1.74153e-11
Metabolism;Enzyme families;Cytochrome_P450	2.69019e-05	9.06353e-06	2.95441e-05	1.76313e-05	0.48263	1	-1.01523e-05	4.86803e-06
Genetic Information Processing;Replication and repair;Base_excision_repair	0.0038003	0.000156057	0.00376651	0.00018785	0.484379	1	-6.26101e-05	0.000130179
Metabolism;Lipid metabolism;Glycerophospholipid_metabolism	0.00345484	0.000197119	0.0034076	0.00029357	0.490744	1	-8.94353e-05	0.000183917
Metabolism;Metabolism of terpenoids and polyketides;Tetracycline_biosynthesis	3.65495e-06	3.11614e-06	3.079e-06	2.71506e-06	0.495337	1	-1.1166e-06	2.26851e-06
Metabolism;Metabolism of terpenoids and polyketides;Biosynthesis_of_type_II_polyketide_backbone	4.55864e-07	1.6814e-07	4.17672e-07	2.4418e-07	0.507256	1	-7.66596e-08	1.53044e-07
Genetic Information Processing;Replication and repair;Nucleotide_excision_repair	0.00736242	0.000544571	0.00747686	0.000707682	0.513815	1	-0.000464093	0.000235216
Metabolism;Biosynthesis of other secondary metabolites;Penicillin_and_cephalosporin_biosynthesis	5.99268e-05	2.9249e-05	5.45656e-05	2.98109e-05	0.523249	1	-1.14327e-05	2.21552e-05
Environmental Information Processing;Signal transduction;Phosphatidylinositol_signaling_system	0.000493205	4.79399e-05	0.000482699	7.0228e-05	0.524366	1	-2.24083e-05	4.34208e-05
Genetic Information Processing;Replication and repair;Chromosome_and_associated_proteins	0.0128327	0.000913519	0.0129951	0.000878978	0.52641	1	-0.000675632	0.000350744
Environmental Information Processing;Signaling molecules and interaction;G_protein-coupled_receptors	1.84465e-07	2.74314e-07	2.3206e-07	2.4847e-07	0.527442	1	-1.98482e-07	1.0329e-07
Organismal Systems;Immune system;Antigen_processing_and_presentation	0.000649608	5.5026e-05	0.000635573	0.000106957	0.53854	1	-3.15338e-05	5.96041e-05
Organismal Systems;Endocrine system;Progesterone-mediated_oocyte_maturation	0.000649608	5.5026e-05	0.000635573	0.000106957	0.53854	1	-3.15338e-05	5.96041e-05
Organismal Systems;Endocrine system;Estrogen_signaling_pathway	0.000649608	5.5026e-05	0.000635573	0.000106957	0.53854	1	-3.15338e-05	5.96041e-05
Organismal Systems;Immune system;Th17_cell_differentiation	0.000649608	5.5026e-05	0.000635573	0.000106957	0.53854	1	-3.15338e-05	5.96041e-05
Organismal Systems;Immune system;IL-17_signaling_pathway	0.000649608	5.5026e-05	0.000635573	0.000106957	0.53854	1	-3.15338e-05	5.96041e-05
Metabolism;Metabolism of terpenoids and polyketides;Biosynthesis_of_siderophore_group_nonribosomal_peptides	0.000354181	6.79615e-05	0.000366495	7.68361e-05	0.546232	1	-5.30815e-05	2.84528e-05
Organismal Systems;Endocrine system;Thyroid_hormone_synthesis	0.000275648	6.12216e-05	0.00026424	7.37298e-05	0.547082	1	-2.6417e-05	4.92324e-05
Human Diseases;Endocrine and metabolic diseases;Type_II_diabetes_mellitus	0.000588547	1.73367e-05	0.000585144	2.35072e-05	0.551046	1	-7.98591e-06	1.47921e-05
Cellular Processes;Cell growth and death;Apoptosisfly	0.000185162	1.55849e-05	0.000188212	2.10745e-05	0.551556	1	-1.32736e-05	7.17222e-06
Metabolism;Xenobiotics biodegradation and metabolism;Caprolactam_degradation	0.000118808	6.13047e-05	0.000132654	0.000105181	0.552506	1	-6.03607e-05	3.26699e-05
Genetic Information Processing;Translation;Mitochondrial_biogenesis	0.012445	0.000720878	0.0125729	0.00080599	0.552788	1	-0.000558109	0.000302445
Organismal Systems;Nervous system;Glutamatergic_synapse	0.00133114	7.80729e-05	0.00134609	0.000105719	0.560459	1	-6.62029e-05	3.62986e-05
Metabolism;Metabolism of other amino acids;D-Alanine_metabolism	0.00111186	7.43329e-05	0.00109848	8.94242e-05	0.560664	1	-3.2526e-05	5.92771e-05
Metabolism;Metabolism of terpenoids and polyketides;Biosynthesis_of_type_II_polyketide_products	4.05749e-06	3.2715e-06	3.53726e-06	3.0299e-06	0.56541	1	-1.29289e-06	2.33335e-06
Cellular Processes;Cell growth and death;Tight_junction	1.44113e-08	9.51524e-09	2.15741e-08	6.8437e-08	0.569624	1	-3.25642e-08	1.82388e-08
Cellular Processes;Cell growth and death;Cell_cycle	1.44113e-08	9.51524e-09	2.15741e-08	6.8437e-08	0.569624	1	-3.25642e-08	1.82388e-08
Genetic Information Processing;Transcription;Basal_transcription_factors	4.13217e-05	1.30068e-05	4.37087e-05	1.70459e-05	0.570089	1	-1.07757e-05	6.00172e-06
Metabolism;Carbohydrate metabolism;Inositol_phosphate_metabolism	0.000852423	7.83415e-05	0.000867649	0.000114762	0.572186	1	-6.90132e-05	3.85613e-05
Metabolism;Metabolism of other amino acids;Cyanoamino_acid_metabolism	0.00390875	0.000440061	0.00382102	0.000691506	0.578815	1	-0.000227627	0.000403075
Metabolism;Xenobiotics biodegradation and metabolism;Toluene_degradation	5.94385e-05	3.59579e-05	6.60804e-05	5.24622e-05	0.590448	1	-3.12709e-05	1.79869e-05
Organismal Systems;Endocrine system;PPAR_signaling_pathway	0.00165068	0.000156794	0.00168282	0.000271532	0.591974	1	-0.00015186	8.75777e-05
Human Diseases;Cancers;Viral_carcinogenesis	0.00053107	3.07914e-05	0.000536314	3.92087e-05	0.5925	1	-2.4806e-05	1.4318e-05
Human Diseases;Infectious diseases;Human_papillomavirus_infection	0.000536289	2.93411e-05	0.000541319	3.81576e-05	0.594166	1	-2.38765e-05	1.38165e-05
Metabolism;Amino acid metabolism;Valine,_leucine_and_isoleucine_biosynthesis	0.00396222	0.000470447	0.00403764	0.000575746	0.607084	1	-0.000368378	0.000217527
Metabolism;Lipid metabolism;Biosynthesis_of_unsaturated_fatty_acids	0.00078743	0.000112772	0.00080719	0.000162923	0.607568	1	-9.6557e-05	5.70373e-05
Unclassified;Cellular processes and signaling;Cell_motility_and_secretion	0.000214119	5.17971e-05	0.000223692	8.22847e-05	0.609181	1	-4.69468e-05	2.78017e-05
Genetic Information Processing;Replication and repair;DNA_repair_and_recombination_proteins	0.0333676	0.00189185	0.0336642	0.00226831	0.6114	1	-0.00146299	0.000869709
Metabolism;Glycan biosynthesis and metabolism;N-Glycan_biosynthesis	0.000437095	5.33363e-05	0.000445455	6.66617e-05	0.618856	1	-4.19241e-05	2.52035e-05
Metabolism;Xenobiotics biodegradation and metabolism;Benzoate_degradation	0.000983373	0.000274888	0.00103095	0.000410982	0.619155	1	-0.000238617	0.000143471
Human Diseases;Infectious diseases;Vibrio_cholerae_infection	1.3302e-06	1.21372e-06	1.17155e-06	1.00114e-06	0.623088	1	-4.89758e-07	8.07056e-07
Organismal Systems;Nervous system;Cholinergic_synapse	1.30144e-08	1.75981e-08	1.93957e-08	6.91763e-08	0.626654	1	-3.27678e-08	2.00052e-08
Cellular Processes;Cell growth and death;Ferroptosis	0.00133244	0.00018587	0.00137085	0.000373869	0.62674	1	-0.000196259	0.000119449
Genetic Information Processing;Folding, sorting and degradation;RNA_degradation	0.00807606	0.000221609	0.00803954	0.00032089	0.629491	1	-0.000114594	0.000187637
Metabolism;Carbohydrate metabolism;Citrate_cycle_(TCA_cycle)	0.0079528	0.000454111	0.007879	0.000652289	0.632642	1	-0.000234409	0.000382012
Genetic Information Processing;Transcription;Transcription_machinery	0.00816402	0.00039379	0.00822608	0.000536229	0.632754	1	-0.000321363	0.000197239
Metabolism;Amino acid metabolism;Cysteine_and_methionine_metabolism	0.00920498	0.000300912	0.00925088	0.000388126	0.633873	1	-0.000238349	0.000146551
Human Diseases;Cardiovascular diseases;Hypertrophic_cardiomyopathy_(HCM)	2.00982e-09	4.83668e-09	2.77727e-09	6.71747e-09	0.634211	1	-3.98753e-09	2.45265e-09
Organismal Systems;Endocrine system;Renin_secretion	2.00982e-09	4.83668e-09	2.77727e-09	6.71747e-09	0.634211	1	-3.98753e-09	2.45265e-09
Metabolism;Xenobiotics biodegradation and metabolism;Naphthalene_degradation	0.000616542	0.000125244	0.000639428	0.000222642	0.638682	1	-0.000120238	7.44664e-05
Environmental Information Processing;Signaling molecules and interaction;Neuroactive_ligand-receptor_interaction	6.3204e-12	1.72955e-11	8.68059e-12	1.84263e-11	0.640495	1	-1.2471e-11	7.75061e-12
Metabolism;Metabolism of cofactors and vitamins;Retinol_metabolism	0.000247358	5.63896e-05	0.000238365	8.35214e-05	0.644991	1	-2.99768e-05	4.79641e-05
Metabolism;Biosynthesis of other secondary metabolites;Glucosinolate_biosynthesis	0.000381379	4.95871e-05	0.000387862	5.56683e-05	0.661924	1	-3.6135e-05	2.31675e-05
Metabolism;Lipid metabolism;Secondary_bile_acid_biosynthesis	0.000226649	5.71365e-05	0.000234302	6.84229e-05	0.663997	1	-4.28571e-05	2.75523e-05
Metabolism;Metabolism of terpenoids and polyketides;Nonribosomal_peptide_structures	6.97853e-05	2.32524e-05	7.29864e-05	2.99354e-05	0.666919	1	-1.80577e-05	1.16556e-05
Metabolism;Energy metabolism;Carbon_fixation_pathways_in_prokaryotes	0.0110286	0.000397783	0.0109627	0.000697421	0.667032	1	-0.000240315	0.000372245
Metabolism;Carbohydrate metabolism;C5-Branched_dibasic_acid_metabolism	0.00227148	0.000126403	0.00228783	0.000148792	0.672288	1	-9.35949e-05	6.08997e-05
Cellular Processes;Transport and catabolism;Exosome	0.0166971	0.000462951	0.0167748	0.000853858	0.673737	1	-0.00044701	0.000291424
Environmental Information Processing;Signal transduction;Sphingolipid_signaling_pathway	9.13061e-07	8.78263e-07	1.05778e-06	1.57974e-06	0.674396	1	-8.32974e-07	5.43527e-07
Metabolism;Metabolism of cofactors and vitamins;Ubiquinone_and_other_terpenoid-quinone_biosynthesis	0.00139088	0.000176157	0.00136511	0.000267859	0.67749	1	-9.79277e-05	0.000149451
Metabolism;Metabolism of terpenoids and polyketides;Polyketide_biosynthesis_proteins	0.000462662	0.000298794	0.00042861	0.000272241	0.678302	1	-0.000130624	0.000198727
Organismal Systems;Endocrine system;Adipocytokine_signaling_pathway	0.00127246	0.000167817	0.00130329	0.000361181	0.680878	1	-0.000180846	0.000119176
Environmental Information Processing;Membrane transport;ABC_transporters	0.0140256	0.00157146	0.0142595	0.00269538	0.695125	1	-0.00142599	0.000958249
Genetic Information Processing;Translation;Ribosome_biogenesis	0.0123681	0.000485851	0.0124264	0.000586531	0.698138	1	-0.000358842	0.000242212
Metabolism;Lipid metabolism;Glycerolipid_metabolism	0.0026081	0.000226442	0.00257761	0.000338424	0.698756	1	-0.000126849	0.000187829
Human Diseases;Immune diseases;Systemic_lupus_erythematosus	1.00561e-06	6.44626e-07	9.25298e-07	8.41503e-07	0.698992	1	-3.3458e-07	4.95195e-07
Metabolism;Carbohydrate metabolism;Pyruvate_metabolism	0.0133326	0.000353973	0.013286	0.000516395	0.700763	1	-0.000195785	0.000289087
Human Diseases;Endocrine and metabolic diseases;Type_I_diabetes_mellitus	0.000717644	3.93474e-05	0.000713963	2.28412e-05	0.701721	1	-1.57771e-05	2.31384e-05
Metabolism;Amino acid metabolism;Arginine_and_proline_metabolism	0.00366141	0.000197615	0.00368934	0.000324593	0.701749	1	-0.000173613	0.00011775
Metabolism;Nucleotide metabolism;Purine_metabolism	0.0242053	0.00108434	0.0243337	0.00137074	0.708373	1	-0.000814788	0.00055784
Metabolism;Carbohydrate metabolism;Propanoate_metabolism	0.00647422	0.000505556	0.0064197	0.000526655	0.709336	1	-0.000238307	0.000347343
Genetic Information Processing;Replication and repair;DNA_replication	0.00722777	0.000398875	0.00727568	0.000525165	0.710558	1	-0.000305795	0.000209982
Metabolism;Lipid metabolism;Linoleic_acid_metabolism	9.70396e-06	3.68589e-06	9.26296e-06	4.88818e-06	0.712689	1	-1.95134e-06	2.83334e-06
Cellular Processes;Cell growth and death;Apoptosis	0.000165514	4.36629e-05	0.000160116	6.14194e-05	0.712708	1	-2.38818e-05	3.46779e-05
Unclassified;Poorly characterized;General_function_prediction_only	0.00504122	0.000281599	0.00500175	0.000488662	0.714182	1	-0.000175842	0.000254777
Genetic Information Processing;Translation;Ribosome	0.0153073	0.00101758	0.0154204	0.00121213	0.717742	1	-0.000738462	0.000512303
Unclassified;Cellular processes and signaling;Signal_transduction_mechanisms	0.00207967	8.25219e-05	0.00209129	0.000159944	0.733235	1	-7.98208e-05	5.65729e-05
Metabolism;Lipid metabolism;Primary_bile_acid_biosynthesis	0.000236799	5.9617e-05	0.000242982	6.99442e-05	0.733945	1	-4.25593e-05	3.01931e-05
Organismal Systems;Aging;Longevity_regulating_pathway-multiple_species	0.00118158	6.2782e-05	0.00118709	4.83266e-05	0.736365	1	-3.84126e-05	2.7406e-05
Environmental Information Processing;Membrane transport;Secretion_system	0.00824611	0.000589948	0.0083162	0.000903844	0.736569	1	-0.00048624	0.000346066
Cellular Processes;Cellular community - prokaryotes;Quorum_sensing	0.0117269	0.000832791	0.0118316	0.00143321	0.741099	1	-0.000737888	0.000528491
Cellular Processes;Transport and catabolism;Peroxisome	0.00206046	0.000190914	0.0020875	0.000397624	0.745075	1	-0.000193477	0.000139387
Unclassified;Genetic information processing;Translation_proteins	0.000221175	3.85581e-05	0.000225878	6.52273e-05	0.745742	1	-3.36848e-05	2.42781e-05
Cellular Processes;Cell growth and death;Necroptosis	0.00297191	0.000195367	0.00299153	0.000250672	0.752986	1	-0.00014423	0.000104984
Unclassified;Metabolism;Biosynthesis_and_biodegradation_of_secondary_metabolites	0.000816783	0.000102059	0.000826994	0.000131228	0.754182	1	-7.53772e-05	5.49552e-05
Human Diseases;Drug resistance;Vancomycin_resistance	0.00231499	0.000198965	0.00233377	0.000229352	0.75506	1	-0.00013919	0.000101628
Organismal Systems;Endocrine system;Glucagon_signaling_pathway	0.00205999	0.000119964	0.00207544	0.000235965	0.757846	1	-0.00011566	8.47646e-05
Metabolism;Biosynthesis of other secondary metabolites;Phenazine_biosynthesis	0.000537206	3.84593e-05	0.000533774	4.03014e-05	0.75823	1	-1.88973e-05	2.57622e-05
Cellular Processes;Cellular community - prokaryotes;Biofilm_formation-Escherichia_coli	0.00291716	0.000201509	0.00293721	0.000269792	0.760572	1	-0.000151514	0.000111414
Organismal Systems;Endocrine system;Ovarian_Steroidogenesis	1.82779e-07	1.08289e-07	1.94667e-07	1.7212e-07	0.761242	1	-9.00507e-08	6.62745e-08
Genetic Information Processing;Translation;Aminoacyl-tRNA_biosynthesis	0.0144674	0.000849072	0.0145479	0.0010737	0.764552	1	-0.000618047	0.000456954
Genetic Information Processing;Translation;Messenger_RNA_Biogenesis	0.00788269	0.000150314	0.00789839	0.00022784	0.765931	1	-0.000121038	8.96413e-05
Metabolism;Carbohydrate metabolism;Glycolysis/Gluconeogenesis	0.0128167	0.000342436	0.0127813	0.000531737	0.771858	1	-0.000208223	0.000278925
Metabolism;Carbohydrate metabolism;Pentose_phosphate_pathway	0.00646831	0.000231862	0.00649127	0.00035177	0.777836	1	-0.00018554	0.000139618
Human Diseases;Cancers;Pathways_in_cancer	0.000715731	4.73824e-05	0.000710418	8.69276e-05	0.777841	1	-3.23346e-05	4.29604e-05
Cellular Processes;Transport and catabolism;Phagosome	5.18293e-08	4.66192e-08	5.58121e-08	5.59821e-08	0.781872	1	-3.27454e-08	2.47799e-08
Metabolism;Lipid metabolism;Ether_lipid_metabolism	8.15226e-05	4.25539e-05	7.80809e-05	4.5473e-05	0.782053	1	-2.14664e-05	2.83498e-05
Organismal Systems;Endocrine system;Renin-angiotensin_system	0.000197078	0.000100773	0.000205321	0.000113898	0.784953	1	-6.86845e-05	5.21983e-05
Metabolism;Biosynthesis of other secondary metabolites;Carbapenem_biosynthesis	0.000599207	8.73885e-05	0.000606425	0.000102197	0.786261	1	-6.04591e-05	4.60225e-05
Human Diseases;Infectious diseases;Salmonella_infection	0.000461231	5.82106e-05	0.00046582	6.19747e-05	0.787083	1	-3.86091e-05	2.94307e-05
Metabolism;Enzyme families;Peptidases	0.0192014	0.00129912	0.0190907	0.00162982	0.787115	1	-0.000708422	0.000929739
Cellular Processes;Cellular community - prokaryotes;Biofilm_formation-Pseudomonas_aeruginosa	0.00107132	0.000223488	0.00105383	0.000238017	0.788676	1	-0.000113144	0.000148117
Metabolism;Metabolism of other amino acids;Selenocompound_metabolism	0.0038866	0.000217295	0.00386969	0.000229585	0.789202	1	-0.00010969	0.000143492
Metabolism;Xenobiotics biodegradation and metabolism;Dioxin_degradation	0.000102075	2.43781e-05	0.000104412	3.8609e-05	0.79022	1	-1.98937e-05	1.52186e-05
Metabolism;Metabolism of cofactors and vitamins;One_carbon_pool_by_folate	0.00484435	0.000210132	0.00482519	0.000320032	0.795534	1	-0.000128534	0.000166845
Metabolism;Biosynthesis of other secondary metabolites;Phenylpropanoid_biosynthesis	0.00265815	0.000411106	0.00262199	0.000628266	0.80296	1	-0.000253389	0.000325711
Genetic Information Processing;Folding, sorting and degradation;Protein_processing_in_endoplasmic_reticulum	0.000793825	7.86187e-05	0.000786829	0.000128991	0.809255	1	-5.09194e-05	6.49114e-05
Genetic Information Processing;Replication and repair;Homologous_recombination	0.00966224	0.000534982	0.00970179	0.000679488	0.815828	1	-0.000378979	0.000299881
Human Diseases;Neurodegenerative diseases;Huntingtons_disease	0.000186083	3.83011e-05	0.000189393	6.37406e-05	0.816323	1	-3.17884e-05	2.51683e-05
Organismal Systems;Nervous system;GABAergic_synapse	0.00145774	6.3631e-05	0.00146304	0.00010602	0.823024	1	-5.26478e-05	4.20499e-05
Metabolism;Metabolism of other amino acids;Taurine_and_hypotaurine_metabolism	0.00133203	0.000100995	0.00133813	9.65315e-05	0.828921	1	-6.26967e-05	5.05019e-05
Metabolism;Glycan biosynthesis and metabolism;Peptidoglycan_biosynthesis_and_degradation_proteins	0.0100614	0.000547517	0.0100957	0.000614786	0.83377	1	-0.000361761	0.000293088
Genetic Information Processing;Translation;mRNA_surveillance_pathway	4.51599e-07	1.8928e-07	4.37589e-07	2.94963e-07	0.835644	1	-1.20924e-07	1.48944e-07
Metabolism;Metabolism of terpenoids and polyketides;Carotenoid_biosynthesis	4.35635e-05	1.78177e-05	4.48102e-05	2.5397e-05	0.836075	1	-1.32859e-05	1.07925e-05
Metabolism;Amino acid metabolism;Amino_acid_related_enzymes	0.0184762	0.000636401	0.0185175	0.00080288	0.837726	1	-0.000443609	0.000361166
Genetic Information Processing;Folding, sorting and degradation;Sulfur_relay_system	0.00148217	0.000175659	0.0014696	0.000268495	0.839175	1	-0.000111166	0.000136301
Metabolism;Xenobiotics biodegradation and metabolism;Nitrotoluene_degradation	0.000355406	8.57346e-05	0.000360533	9.6173e-05	0.84131	1	-5.63751e-05	4.61211e-05
Metabolism;Metabolism of other amino acids;Glutathione_metabolism	0.00232084	0.000247569	0.00230364	0.00037654	0.843239	1	-0.000156652	0.000191064
Metabolism;Energy metabolism;Carbon_fixation_in_photosynthetic_organisms	0.00567922	0.000324473	0.00565977	0.000387375	0.845509	1	-0.000180181	0.000219077
Environmental Information Processing;Signal transduction;cAMP_signaling_pathway	1.01123e-06	8.64925e-07	1.06327e-06	1.088e-06	0.848899	1	-5.98105e-07	4.9403e-07
Human Diseases;Infectious diseases;Pathogenic_Escherichia_coli_infection	2.39627e-06	3.02119e-06	2.61935e-06	5.37675e-06	0.849494	1	-2.57327e-06	2.12713e-06
Organismal Systems;Endocrine system;Regulation_of_lipolysis_in_adipocyte	1.69276e-06	1.47604e-06	1.77642e-06	1.75312e-06	0.853433	1	-9.89548e-07	8.22214e-07
Organismal Systems;Nervous system;Retrograde_endocannabinoid_signaling	1.69276e-06	1.47604e-06	1.77642e-06	1.75312e-06	0.853433	1	-9.89548e-07	8.22214e-07
Genetic Information Processing;Transcription;RNA_polymerase	0.00319126	0.000213879	0.00320311	0.000250911	0.855843	1	-0.000142348	0.000118647
Genetic Information Processing;Replication and repair;Mismatch_repair	0.00969492	0.000708542	0.00973343	0.000852063	0.860243	1	-0.000475961	0.000398943
Metabolism;Carbohydrate metabolism;Butanoate_metabolism	0.0075926	0.000396261	0.00761472	0.000532832	0.864533	1	-0.000281247	0.000237008
Unclassified;Metabolism;Others	0.0026997	0.000287262	0.00271466	0.000347048	0.866366	1	-0.000192708	0.000162797
Metabolism;Amino acid metabolism;Tryptophan_metabolism	0.000899117	0.000292793	0.000915573	0.00041033	0.866704	1	-0.000212383	0.000179471
Metabolism;Metabolism of terpenoids and polyketides;Geraniol_degradation	0.000130021	8.55954e-05	0.000134512	0.000110806	0.869969	1	-5.93389e-05	5.03561e-05
Metabolism;Xenobiotics biodegradation and metabolism;Drug_metabolism-cytochrome_P450	0.0003227	8.96445e-05	0.000327792	0.000147954	0.877991	1	-7.13849e-05	6.12012e-05
Human Diseases;Cardiovascular diseases;Fluid_shear_stress_and_atherosclerosis	0.00129963	3.90915e-05	0.00129645	0.000104752	0.878022	1	-3.85283e-05	4.49089e-05
Metabolism;Metabolism of other amino acids;D-Glutamine_and_D-glutamate_metabolism	0.00135978	5.97058e-05	0.00136263	7.29714e-05	0.87821	1	-4.00018e-05	3.43078e-05
Environmental Information Processing;Membrane transport;Transporters	0.0630667	0.00355566	0.0632453	0.00488817	0.879449	1	-0.00253236	0.00217511
Organismal Systems;Endocrine system;Thyroid_hormone_signaling_pathway	5.35346e-05	3.86581e-05	5.1924e-05	3.95382e-05	0.884547	1	-2.06163e-05	2.38375e-05
Cellular Processes;Cell growth and death;Meiosis-yeast	3.62008e-05	9.21142e-06	3.669e-05	1.49354e-05	0.884561	1	-7.2231e-06	6.24472e-06
Environmental Information Processing;Signaling molecules and interaction;Cell_adhesion_molecules_and_their_ligands	5.84298e-06	1.7876e-06	5.92034e-06	2.08539e-06	0.886864	1	-1.16519e-06	1.01047e-06
Metabolism;Xenobiotics biodegradation and metabolism;Fluorobenzoate_degradation	5.06397e-05	3.82898e-05	5.22998e-05	4.56411e-05	0.887815	1	-2.51999e-05	2.18796e-05
Metabolism;Metabolism of terpenoids and polyketides;Zeatin_biosynthesis	0.000453572	6.59879e-05	0.00045641	7.73939e-05	0.887862	1	-4.30949e-05	3.742e-05
Metabolism;Xenobiotics biodegradation and metabolism;Styrene_degradation	0.000208759	8.99993e-05	0.000204835	0.000109021	0.888071	1	-5.18385e-05	5.96867e-05
Environmental Information Processing;Membrane transport;Bacterial_secretion_system	0.00528803	0.000211173	0.00529662	0.000243926	0.89315	1	-0.000136506	0.000119332
Metabolism;Carbohydrate metabolism;Glyoxylate_and_dicarboxylate_metabolism	0.008329	0.00034909	0.00834578	0.000556575	0.894349	1	-0.000269242	0.00023569
Metabolism;Energy metabolism;Photosynthesis	0.00226352	0.000176107	0.00225632	0.000217254	0.895953	1	-0.000102899	0.000117299
Genetic Information Processing;Folding, sorting and degradation;Membrane_trafficking	0.00056946	0.000100444	0.000565316	0.000127203	0.896398	1	-5.94888e-05	6.77771e-05
Metabolism;Xenobiotics biodegradation and metabolism;Drug_metabolism-other_enzymes	0.00272835	0.00021544	0.00273664	0.000242917	0.897707	1	-0.000137367	0.000120786
Cellular Processes;Cell growth and death;Focal_adhesion	5.79329e-06	1.774e-06	5.86142e-06	2.00217e-06	0.897964	1	-1.13144e-06	9.95186e-07
Organismal Systems;Endocrine system;Relaxin_signaling_pathway	5.79329e-06	1.774e-06	5.86142e-06	2.00217e-06	0.897964	1	-1.13144e-06	9.95186e-07
Environmental Information Processing;Signaling molecules and interaction;ECM-receptor_interaction	5.79329e-06	1.774e-06	5.86142e-06	2.00217e-06	0.897964	1	-1.13144e-06	9.95186e-07
Human Diseases;Endocrine and metabolic diseases;AGE-RAGE_signaling_pathway_in_diabetic_complications	5.79329e-06	1.774e-06	5.86142e-06	2.00217e-06	0.897964	1	-1.13144e-06	9.95186e-07
Metabolism;Amino acid metabolism;Alanine,_aspartate_and_glutamate_metabolism	0.0124282	0.000263324	0.0124425	0.000531281	0.898013	1	-0.000238496	0.000209787
Human Diseases;Infectious diseases;Tuberculosis	0.00175691	5.1211e-05	0.00175896	6.31985e-05	0.898087	1	-3.40728e-05	2.9971e-05
Organismal Systems;Immune system;NOD-like_receptor_signaling_pathway	0.00107588	6.79446e-05	0.00107223	0.000139821	0.900993	1	-5.50487e-05	6.23449e-05
Metabolism;Xenobiotics biodegradation and metabolism;Aminobenzoate_degradation	0.000310116	0.00013201	0.000304948	0.000175141	0.904057	1	-8.05324e-05	9.08681e-05
Genetic Information Processing;Folding, sorting and degradation;Protein_export	0.00491593	0.000323321	0.00490416	0.000378904	0.904964	1	-0.000185409	0.000208942
Metabolism;Lipid metabolism;Synthesis_and_degradation_of_ketone_bodies	0.000376281	0.000100163	0.000380626	0.000167242	0.907368	1	-7.89818e-05	7.02922e-05
Metabolism;Biosynthesis of other secondary metabolites;Staurosporine_biosynthesis	3.6215e-06	3.18972e-06	3.51531e-06	3.39217e-06	0.909121	1	-1.7571e-06	1.96948e-06
Organismal Systems;Digestive system;Protein_digestion_and_absorption	0.000731826	0.000203124	0.000739004	0.000280742	0.915292	1	-0.000142041	0.000127686
Metabolism;Amino acid metabolism;Lysine_degradation	0.00145665	0.00027242	0.00146648	0.000392838	0.915582	1	-0.000195145	0.000175486
Environmental Information Processing;Signaling molecules and interaction;CD_Molecules	0.000726171	0.000204168	0.00073325	0.000281615	0.916783	1	-0.000142482	0.000128325
Metabolism;Energy metabolism;Photosynthesis_proteins	0.00227184	0.000174357	0.00226624	0.000214619	0.918102	1	-0.000103287	0.000114484
Metabolism;Metabolism of terpenoids and polyketides;Prenyltransferases	0.00151366	0.000133284	0.00150955	0.000152493	0.918595	1	-7.62787e-05	8.44893e-05
Genetic Information Processing;Translation;Translation_factors	0.00685906	0.000338399	0.00684915	0.000403015	0.924078	1	-0.000198047	0.00021786
Metabolism;Lipid metabolism;Arachidonic_acid_metabolism	0.000227729	6.77066e-05	0.000229667	7.83917e-05	0.924755	1	-4.29959e-05	3.91201e-05
Metabolism;Amino acid metabolism;Valine,_leucine_and_isoleucine_degradation	0.00320027	0.000466943	0.0032144	0.000630822	0.926524	1	-0.000320256	0.000292008
Human Diseases;Cancers;Bladder_cancer	6.02954e-06	4.51872e-06	6.15272e-06	5.11672e-06	0.927583	1	-2.83565e-06	2.5893e-06
Metabolism;Xenobiotics biodegradation and metabolism;Metabolism_of_xenobiotics_by_cytochrome_P450	0.000302827	8.88798e-05	0.000305609	0.000141702	0.931076	1	-6.70594e-05	6.14962e-05
Metabolism;Lipid metabolism;alpha-Linolenic_acid_metabolism	4.0027e-05	1.91351e-05	3.95063e-05	2.39244e-05	0.931105	1	-1.1523e-05	1.25644e-05
Metabolism;Carbohydrate metabolism;Starch_and_sucrose_metabolism	0.0125767	0.000693646	0.0125957	0.000892329	0.931533	1	-0.000462053	0.000423978
Unclassified;Genetic information processing;Replication,_recombination_and_repair_proteins	0.00592643	0.000608993	0.0059102	0.000909253	0.938862	1	-0.000406664	0.000439125
Metabolism;Biosynthesis of other secondary metabolites;Isoquinoline_alkaloid_biosynthesis	0.000662488	4.6488e-05	0.000663782	8.15272e-05	0.942351	1	-3.70955e-05	3.45058e-05
Metabolism;Xenobiotics biodegradation and metabolism;Ethylbenzene_degradation	3.18963e-05	1.84328e-05	3.14846e-05	2.28952e-05	0.94324	1	-1.11516e-05	1.19749e-05
Metabolism;Glycan biosynthesis and metabolism;Peptidoglycan_biosynthesis	0.00785706	0.000527365	0.007846	0.000607247	0.944682	1	-0.000307929	0.00033005
Metabolism;Enzyme families;Protein_kinases	0.00482124	0.000495255	0.00483081	0.000565111	0.948792	1	-0.000307897	0.00028875
Metabolism;Carbohydrate metabolism;Pentose_and_glucuronate_interconversions	0.0035727	0.00035979	0.00357908	0.000365795	0.950596	1	-0.000212759	0.0002
Metabolism;Nucleotide metabolism;Pyrimidine_metabolism	0.0193547	0.00112632	0.0193761	0.0013395	0.950754	1	-0.000713034	0.000670326
Human Diseases;Immune diseases;Primary_immunodeficiency	0.000352654	3.27075e-05	0.000353202	3.28742e-05	0.953096	1	-1.92257e-05	1.81297e-05
Cellular Processes;Transport and catabolism;Prokaryotic_Defense_System	0.00876925	0.000610111	0.00875863	0.00082506	0.957695	1	-0.000389593	0.000410835
Metabolism;Metabolism of terpenoids and polyketides;Terpenoid_backbone_biosynthesis	0.00396295	0.000227149	0.00395984	0.00026302	0.963935	1	-0.000134639	0.000140864
Organismal Systems;Aging;Longevity_regulating_pathway-worm	0.00191026	6.69134e-05	0.00191096	5.05038e-05	0.96771	1	-3.55999e-05	3.41982e-05
Human Diseases;Infectious diseases;Amoebiasis	0.000100322	1.6526e-05	0.00010051	2.25006e-05	0.972468	1	-1.1069e-05	1.06932e-05
Environmental Information Processing;Signal transduction;Two-component_system	0.0217179	0.00221031	0.0217424	0.0029599	0.972883	1	-0.00146669	0.00141764
Human Diseases;Drug resistance;Antifolate_resistance	0.00170151	8.69109e-05	0.00170238	0.00010443	0.974086	1	-5.45082e-05	5.27662e-05
Genetic Information Processing;Translation;Transfer_RNA_biogenesis	0.0246705	0.00128187	0.0246589	0.00152439	0.976465	1	-0.000775575	0.000798791
Metabolism;Carbohydrate metabolism;Ascorbate_and_aldarate_metabolism	0.00100468	9.7789e-05	0.00100373	0.000147011	0.978036	1	-6.72493e-05	6.9128e-05
Human Diseases;Infectious diseases;Epithelial_cell_signaling_in_Helicobacter_pylori_infection	0.0010301	8.11624e-05	0.00102957	0.000100889	0.983415	1	-5.04051e-05	5.14641e-05
Metabolism;Biosynthesis of other secondary metabolites;Isoflavonoid_biosynthesis	1.80701e-07	1.47746e-07	1.81789e-07	4.9499e-07	0.990885	1	-1.92626e-07	1.90451e-07
Metabolism;Xenobiotics biodegradation and metabolism;Xylene_degradation	0.000136197	4.44611e-05	0.000136259	5.83154e-05	0.996562	1	-2.87493e-05	2.86256e-05
Metabolism;Metabolism of cofactors and vitamins;Riboflavin_metabolism	0.00153667	0.000152645	0.00153682	0.000194997	0.997571	1	-9.72848e-05	9.6989e-05
Metabolism;Metabolism of terpenoids and polyketides;Biosynthesis_of_ansamycins	0.000864662	4.14166e-05	0.000864649	6.12319e-05	0.999326	1	-2.85794e-05	2.86035e-05
Organismal Systems;Endocrine system;GnRH_signaling_pathway	9.04943e-07	8.73078e-07	9.05077e-07	1.08416e-06	0.999609	1	-5.47761e-07	5.47493e-07
Cellular Processes;Transport and catabolism;Endocytosis	9.04943e-07	8.73078e-07	9.05077e-07	1.08416e-06	0.999609	1	-5.47761e-07	5.47493e-07
Organismal Systems;Immune system;Fc_gamma_R-mediated_phagocytosis	9.04943e-07	8.73078e-07	9.05077e-07	1.08416e-06	0.999609	1	-5.47761e-07	5.47493e-07
Environmental Information Processing;Signal transduction;Ras_signaling_pathway	9.04943e-07	8.73078e-07	9.05077e-07	1.08416e-06	0.999609	1	-5.47761e-07	5.47493e-07
Metabolism;Biosynthesis of other secondary metabolites;Prodigiosin_biosyntheses	0.00123808	7.85692e-05	0.00123808	0.000144703	0.999881	1	-6.2593e-05	6.26023e-05

## Sheet: Supplementary Table S5 
Supplementary Table S5. Differential gene expression analysis of transcriptomic profiles between CAD patients and controls
Gene name	baseMean	log2FoldChange	lfcSE	stat	pvalue	padj	color in Volcano plot
HNRNPA2B1	3769.51	0.274208	0.044103	6.21744	5.05e-10	8.18e-06	red		Note: Red indicates up-regulated gene, blue indicates down-regulated gene, and gray indicates non-significant gene
PTMA	4169.11	0.274064	0.0475669	5.76164	8.33e-09	6.74e-05	red
HNRNPA1	4136.78	0.333911	0.0622884	5.36072	8.29e-08	0.000447003	red
ZNF830	153.723	0.36933	0.0782885	4.71756	2.39e-06	0.00965404	red
NSRP1	119.009	0.382659	0.0819461	4.66964	3.02e-06	0.00976278	red
CD70	20.7662	0.838405	0.183046	4.5803	4.64e-06	0.0125193	red
SMARCE1	568.947	0.220073	0.0497298	4.42537	9.63e-06	0.0222508	red
AHSA1	388.712	0.262872	0.060312	4.35854	1.31e-05	0.0243808	red
N4BP2L2-IT2	87.451	-0.396442	0.0911191	-4.35081	1.36e-05	0.0243808	blue
NCL	1940.52	0.260198	0.0607284	4.28462	1.83e-05	0.0296141	red
ANP32A	1776.89	0.373332	0.0914548	4.08215	4.46e-05	0.0656259	red
SNORD31	13.7864	-0.70549	0.174821	-4.03549	5.45e-05	0.0734588	blue
UMPS	124.994	0.26321	0.0667284	3.94449	8e-05	0.0995201	red
SCNN1A	13.8899	-0.733384	0.18707	-3.92037	8.84e-05	0.10217	blue
IK	947.623	0.320943	0.0832318	3.85602	0.00011525	0.115487	red
LINC01963	82.2129	-0.35379	0.0918706	-3.85096	0.000117655	0.115487	blue
MRM2	142.212	0.246638	0.0641723	3.84337	0.000121355	0.115487	red
PRPF4B	777.218	-0.277363	0.0728387	-3.80791	0.000140148	0.125962	blue
CBX1	404.294	0.25451	0.0672999	3.78174	0.000155739	0.130718	red
DDRGK1	222.01	0.34861	0.0924329	3.77149	0.000162273	0.130718	red
ANP32B	1067.87	0.277436	0.0739556	3.75139	0.000175857	0.130718	red
HNRNPA1L2	56.6514	0.377257	0.100799	3.74267	0.000182075	0.130718	red
NRN1	9.85593	-1.84821	0.499889	-3.69723	0.000217963	0.130718	blue
PSMD6-AS2	57.4021	-0.532209	0.1441	-3.69333	0.000221335	0.130718	blue
SERPING1	526.451	-1.35923	0.368567	-3.68789	0.00022612	0.130718	blue
FN3K	13.92	-0.700632	0.189995	-3.68763	0.000226354	0.130718	blue
CCNT1	357.572	-0.197714	0.053679	-3.68327	0.000230262	0.130718	blue
FAM111A	683.567	-0.258356	0.0702827	-3.67596	0.000236955	0.130718	blue
FOXP1	707.482	-0.237884	0.0647736	-3.67255	0.000240143	0.130718	blue
PDCD1LG2	17.9514	-1.34513	0.366985	-3.66534	0.000247007	0.130718	blue
SNRPD1	105.848	0.388877	0.106639	3.64667	0.000265661	0.130718	red
TCEAL3	30.6775	0.466212	0.127846	3.64666	0.000265673	0.130718	red
CD300E	1244.68	0.451759	0.124	3.64322	0.000269247	0.130718	red
C3	43.8281	-0.756541	0.207953	-3.63804	0.00027472	0.130718	blue
SNHG1	265.838	-0.364059	0.100994	-3.60477	0.000312427	0.144413	blue
FAM198B-AS1	33.091	0.535147	0.149985	3.568	0.000359715	0.161652	red
TRIP12	2049.38	-0.238947	0.0672739	-3.55186	0.000382522	0.162682	blue
ANAPC5	931.542	-0.160042	0.0450666	-3.55122	0.000383445	0.162682	blue
CDKN2B	37.2361	0.512157	0.144721	3.53893	0.000401749	0.162682	red
UBA7	1323.03	-0.215988	0.0610375	-3.53862	0.000402231	0.162682	blue
IL18BP	140.507	-0.317669	0.0905465	-3.50836	0.000450886	0.177067	blue
ARHGEF39	13.511	-0.527072	0.150637	-3.49894	0.000467106	0.177067	blue
DNAJC7	354.267	0.22736	0.0650453	3.4954	0.000473345	0.177067	red
KLHDC10	266.507	-0.170675	0.0489343	-3.48785	0.000486926	0.177067	blue
DYNLL2	834.182	0.212603	0.0611451	3.47702	0.000507016	0.177067	red
KLHL30	5.05105	1.16335	0.335514	3.46736	0.000525589	0.177067	red
STAT1	3782.41	-0.603787	0.174338	-3.46332	0.000533551	0.177067	blue
USPL1	249.969	-0.229321	0.0662867	-3.45953	0.000541123	0.177067	blue
CCND2	643.773	-0.265211	0.0767077	-3.45742	0.000545367	0.177067	blue
MICOS10	139.609	0.340484	0.0985063	3.45647	0.000547307	0.177067	red
PDCL3	99.8622	0.299711	0.0868784	3.44977	0.000561065	0.177067	red
ZFC3H1	644.395	-0.30285	0.0878867	-3.44591	0.000569135	0.177067	blue
LOC107984036	12.0936	-0.69409	0.202216	-3.43241	0.000598232	0.177995	blue
FANCA	89.6152	-0.387946	0.113194	-3.42725	0.000609724	0.177995	blue
RPL36AL	687.993	0.486368	0.141927	3.42689	0.000610538	0.177995	red
DENR	383.387	0.200401	0.0585213	3.42441	0.000616128	0.177995	red
UPF3B	80.5521	0.314097	0.0919042	3.41766	0.000631618	0.178795	red
VPS16	386.67	-0.175649	0.051455	-3.41365	0.000641	0.178795	blue
CFDP1	128.793	0.374837	0.10999	3.40793	0.000654578	0.179488	red
MS4A14	126.565	-0.431081	0.126802	-3.39964	0.000674755	0.181217	blue
MOCS1	4.20437	-1.67307	0.492631	-3.3962	0.000683287	0.181217	blue
PSME4	601.047	-0.297501	0.0879523	-3.38253	0.000718224	0.185471	blue
GPATCH4	83.5107	0.41987	0.124235	3.37963	0.000725827	0.185471	red
FXR1	496.087	0.194567	0.0576211	3.37666	0.000733723	0.185471	red
CEP350	489.05	-0.26431	0.078537	-3.36541	0.00076429	0.190226	blue
HNRNPA3	1748.28	0.113576	0.0337983	3.36042	0.000778249	0.190765	red
POU2F1	265.003	-0.210347	0.0628008	-3.34943	0.000809787	0.195533	blue
ZFP91	533.706	-0.170663	0.0512433	-3.33045	0.000867064	0.201674	blue
SYF2	585.707	0.325597	0.0977933	3.32944	0.000870212	0.201674	red
ZNRF1	91.2546	0.355014	0.106653	3.32867	0.000872614	0.201674	red
LOC100507006	552.444	-0.456089	0.137492	-3.31719	0.000909265	0.205005	blue
SRSF6	1250.09	-0.170732	0.0514836	-3.31624	0.000912371	0.205005	blue
ARHGEF12	369.314	-0.596376	0.180367	-3.30645	0.00094486	0.209396	blue
SEM1	75.5012	0.516377	0.157047	3.28804	0.00100888	0.220563	red
MTFR2	14.2504	-0.573486	0.174976	-3.2775	0.0010473	0.224788	blue
TCEAL4	43.0606	0.449675	0.137298	3.27517	0.00105599	0.224788	red
CCNB1	22.0045	-0.697632	0.213453	-3.26831	0.00108191	0.227314	blue
CMTM3	1077.31	0.19979	0.0612863	3.25995	0.00111433	0.231123	red
TUG1	1181.09	-0.191193	0.0587667	-3.25342	0.00114023	0.23307	blue
USP15	3073.6	-0.314384	0.0967453	-3.2496	0.00115566	0.23307	blue
ERP29	1054.23	0.247733	0.0762996	3.24684	0.00116693	0.23307	red
DCUN1D3	79.7102	-0.409953	0.126514	-3.24036	0.00119378	0.235524	blue
B3GAT2	5.19796	-0.90553	0.280713	-3.22583	0.0012561	0.244834	blue
P2RY14	148.379	-0.919649	0.285984	-3.21573	0.00130112	0.248628	blue
DTL	10.6147	-0.895584	0.2786	-3.21459	0.00130631	0.248628	blue
UBE2I	921.854	0.122679	0.0382455	3.20767	0.00133815	0.249354	red
HNRNPH3	766.315	0.213467	0.0665615	3.20707	0.00134095	0.249354	red
NAPB	115.748	-0.293571	0.0917945	-3.19814	0.00138319	0.254287	blue
TUBBP5	9.05773	1.03777	0.325199	3.19119	0.00141689	0.257556	red
WASF1	14.8319	0.591558	0.185867	3.18269	0.00145911	0.262284	red
PIAS2	133.748	-0.273423	0.0861041	-3.17549	0.00149583	0.263472	blue
TSNAXIP1	3.39524	-1.05246	0.331767	-3.17227	0.00151252	0.263472	blue
LOC644285	76.5556	-0.294362	0.0928038	-3.17187	0.00151458	0.263472	blue
PBDC1	92.2591	0.32397	0.102354	3.16521	0.00154972	0.264852	red
PML	1109.65	-0.596303	0.188487	-3.16364	0.00155812	0.264852	blue
AOC4P	2.21875	-1.3306	0.421058	-3.16013	0.00157701	0.264852	blue
SLC2A4	9.31607	-1.03888	0.329114	-3.15658	0.00159628	0.264852	blue
ALMS1P1	1.45289	-1.81838	0.576467	-3.15436	0.00160851	0.264852	blue
GRIN3A	19.1208	-0.603989	0.191626	-3.15191	0.00162207	0.264852	blue
PRPF18	124.735	0.267451	0.0849262	3.14921	0.00163711	0.264852	red
RHOT2	1289.71	-0.216482	0.0689424	-3.14004	0.00168926	0.270582	blue
GNRH1	44.8894	-0.350595	0.111879	-3.1337	0.00172617	0.273784	blue
FAM151B	16.1365	0.544672	0.174295	3.12499	0.00177808	0.27928	red
GOLGB1	639.306	-0.188399	0.0603908	-3.11966	0.00181062	0.281657	blue
POLR2J2	9.92716	-0.815782	0.261796	-3.1161	0.00183257	0.281812	blue
ASGR2	254.49	0.523173	0.168013	3.11388	0.00184647	0.281812	red
APOE	3.28992	-1.84181	0.594031	-3.10052	0.00193179	0.285356	blue
PSMD10	179.883	0.222067	0.0716422	3.09967	0.00193735	0.285356	red
ZNF211	176.855	-0.22524	0.0727612	-3.09561	0.00196408	0.285356	blue
BTAF1	480.493	-0.297552	0.0961296	-3.09532	0.001966	0.285356	blue
FAM13A-AS1	223.296	-0.313816	0.101442	-3.09354	0.00197783	0.285356	blue
PDZD2	10.1935	-0.55079	0.178168	-3.09141	0.00199206	0.285356	blue
CYP1B1	481.308	0.452432	0.146402	3.09034	0.0019993	0.285356	red
EFCAB8	8.40448	-0.763144	0.247082	-3.08863	0.0020108	0.285356	blue
TEFM	48.7174	-0.295769	0.0958565	-3.08554	0.00203186	0.285839	blue
MRPS5	267.787	0.16676	0.054169	3.07851	0.00208041	0.290146	red
NRG1	132.144	0.67522	0.219845	3.07135	0.00213096	0.294656	red
LHFPL2	140.884	-0.605535	0.197681	-3.0632	0.00218987	0.30008	blue
C5orf58	21.2774	-0.492187	0.160802	-3.06082	0.00220729	0.30008	blue
COMT	359.459	0.189504	0.062056	3.05376	0.00225993	0.303066	red
LINC02471	2.75347	-1.49081	0.488334	-3.05286	0.00226672	0.303066	blue
OLFML3	0.98839	1.94582	0.639572	3.04238	0.00234719	0.309797	red
MLKL	746.908	-0.391052	0.128581	-3.04128	0.00235575	0.309797	blue
ZC3HAV1	958.501	-0.284687	0.0937134	-3.03785	0.00238273	0.309797	blue
APCDD1	27.7516	0.72577	0.239018	3.03647	0.00239366	0.309797	red
AFF1	879.998	-0.390523	0.128959	-3.02829	0.00245945	0.314053	blue
RNF152	2.07534	-1.65457	0.547316	-3.02306	0.00250235	0.314053	blue
PNN	576.295	0.223792	0.074076	3.02111	0.00251851	0.314053	red
HMGN5	10.3234	0.628105	0.208078	3.01861	0.00253938	0.314053	red
NSMCE4A	205.254	-0.25518	0.0845557	-3.0179	0.00254535	0.314053	blue
TTN	345.253	-0.286689	0.0950147	-3.01731	0.00255027	0.314053	blue
NR2C1	124.493	-0.265467	0.0880233	-3.01587	0.00256243	0.314053	blue
HARS1	342.239	0.139704	0.0464051	3.01054	0.00260783	0.314404	red
GBP5	2375.5	-0.684181	0.227502	-3.00736	0.00263527	0.314404	blue
HTATSF1	279.226	0.249976	0.0832302	3.00343	0.00266955	0.314404	red
LINC01000	1422.89	-0.244553	0.0815296	-2.99956	0.00270369	0.314404	blue
CCNB2	12.6594	-0.970914	0.323801	-2.99849	0.0027132	0.314404	blue
SF3B1	3808.69	-0.240441	0.0802155	-2.99744	0.00272258	0.314404	blue
SPCS2	413.234	0.190574	0.0636392	2.9946	0.00274802	0.314404	red
MYOF	257.755	-0.600987	0.200771	-2.99339	0.00275897	0.314404	blue
EIF5	1296.79	-0.162583	0.0543278	-2.99264	0.0027658	0.314404	blue
CHMP4A	355.168	0.313572	0.104793	2.99229	0.00276889	0.314404	red
SAMD9L	1377.54	-0.587162	0.196298	-2.99117	0.00277907	0.314404	blue
SAMD4A	42.0278	-0.619575	0.207319	-2.98852	0.00280335	0.314949	blue
DNAJC18	32.3956	0.335849	0.112752	2.97866	0.00289515	0.323019	red
STPG3-AS1	2.37531	-1.211	0.407667	-2.97055	0.00297264	0.329393	blue
ZNF720	37.8147	0.313229	0.105603	2.9661	0.00301607	0.331932	red
GANAB	1733.56	-0.195378	0.0660715	-2.95707	0.00310582	0.3395	blue
SLC20A1	919.768	-0.171533	0.0582307	-2.94575	0.00322169	0.347838	blue
GIMAP7	1117.05	0.239903	0.0814865	2.94409	0.0032391	0.347838	red
MRFAP1L1	453.895	0.213201	0.0724344	2.94337	0.0032466	0.347838	red
SIAH3	1.47087	-1.51229	0.514519	-2.93922	0.00329035	0.350206	blue
PARP14	2645.7	-0.658697	0.224277	-2.93697	0.00331432	0.350452	blue
BEX1	3.89298	1.22412	0.417152	2.93447	0.00334119	0.350999	red
WDR97	31.7275	-0.383805	0.131169	-2.92603	0.00343316	0.357133	blue
GYPE	8.49601	-0.854263	0.292048	-2.92508	0.00344373	0.357133	blue
POLR3GL	242.378	0.228087	0.0780601	2.92195	0.00347851	0.358442	red
NUDT19	116.421	0.265786	0.0911001	2.91752	0.00352833	0.359343	red
CDC27	324.611	-0.176793	0.0606181	-2.91651	0.00353969	0.359343	blue
APOL4	17.9566	-1.14718	0.393545	-2.91499	0.00355704	0.359343	blue
EID1	667.965	0.170145	0.0584025	2.91332	0.0035761	0.359343	red
OGFOD2	230.319	-0.17556	0.0604456	-2.90444	0.00367913	0.366303	blue
FLJ46875	55.8748	-0.319748	0.110126	-2.90346	0.00369065	0.366303	blue
CCNL1	1244.89	-0.282854	0.0975101	-2.90076	0.00372258	0.367218	blue
MED4	145.067	0.21563	0.0744254	2.89727	0.00376428	0.369081	red
GBP2	4283	-0.484193	0.167767	-2.88611	0.00390039	0.379981	blue
CCDC43	83.1992	0.243309	0.0843554	2.88433	0.00392241	0.379981	red
CLNK	3.847	1.05569	0.366388	2.88136	0.00395965	0.381304	red
BBC3	562.82	0.290845	0.101367	2.86922	0.00411479	0.390167	red
RTP4	113.768	-0.635088	0.221416	-2.8683	0.00412688	0.390167	blue
HBBP1	1.16568	2.35477	0.820993	2.8682	0.00412821	0.390167	red
CIT	10.7895	-0.677207	0.236376	-2.86495	0.00417069	0.390167	blue
RIF1	350.877	-0.205944	0.0719068	-2.86404	0.00418272	0.390167	blue
IL18RAP	507.148	-0.512472	0.179426	-2.85617	0.00428785	0.390167	blue
GBP4	860.792	-0.489544	0.171513	-2.85426	0.00431371	0.390167	blue
TIGIT	243.372	0.376632	0.132036	2.8525	0.00433765	0.390167	red
MCM4	88.5831	-0.48918	0.171614	-2.85047	0.00436553	0.390167	blue
IDO1	74.8765	-0.906584	0.318215	-2.84896	0.00438619	0.390167	blue
ZNF330	183.694	0.188611	0.0662356	2.84758	0.00440535	0.390167	red
LPP	519.352	-0.212594	0.0746711	-2.84707	0.00441233	0.390167	blue
EIF3J-DT	56.7259	0.274742	0.0965024	2.847	0.00441339	0.390167	red
CENPT	449.937	-0.243529	0.0855707	-2.84594	0.0044281	0.390167	blue
CASP10	478.146	-0.232726	0.0818094	-2.84474	0.0044448	0.390167	blue
CCDC17	72.4458	-0.345451	0.121521	-2.84273	0.00447292	0.390167	blue
SNF8	334.167	0.220434	0.077545	2.84265	0.00447398	0.390167	red
MPL	17.6223	-0.547039	0.192562	-2.84084	0.00449954	0.390167	blue
OTUD6B-AS1	85.5008	0.291146	0.102513	2.8401	0.0045099	0.390167	red
LOC339874	7.85334	-0.719505	0.254055	-2.83208	0.00462458	0.396703	blue
BRCC3	112.342	0.210106	0.0742058	2.8314	0.00463449	0.396703	red
TJP3	47.6884	0.365953	0.129364	2.82887	0.00467122	0.397742	red
SNORD94	3.14575	-0.945909	0.334662	-2.82646	0.00470659	0.398655	blue
PEX6	298.258	0.307131	0.108853	2.82151	0.00477988	0.39982	red
NDUFA1	215.014	0.387666	0.137463	2.82015	0.00480015	0.39982	red
ZNFX1	1879.45	-0.298241	0.105887	-2.8166	0.00485345	0.39982	blue
WNT6	8.05008	0.661872	0.23509	2.8154	0.00487164	0.39982	red
FIRRE	5.03274	-0.707213	0.251289	-2.81434	0.00488771	0.39982	blue
C5orf51	227.752	-0.188476	0.0669718	-2.81427	0.00488888	0.39982	blue
OGT	3103.36	-0.240671	0.0855329	-2.81378	0.00489628	0.39982	blue
EARS2	76.0584	-0.26509	0.0942591	-2.81235	0.00491805	0.39982	blue
INTS6L	244.025	-0.237049	0.0843843	-2.80915	0.00496719	0.400199	blue
FBXO6	289.907	-0.504326	0.179628	-2.80762	0.00499093	0.400199	blue
RAB2B	234.972	-0.307152	0.109415	-2.80723	0.00499692	0.400199	blue
CASP1P2	19.6547	-0.519195	0.185431	-2.79994	0.00511123	0.406649	blue
CXCL10	27.5907	-0.801346	0.28636	-2.79839	0.00513587	0.406649	blue
LCOR	428.543	-0.178343	0.0637549	-2.79732	0.00515287	0.406649	blue
RC3H2	490.369	-0.161974	0.057957	-2.79473	0.00519434	0.407897	blue
RLF	255.51	-0.19861	0.0711052	-2.79319	0.00521911	0.407897	blue
SLC46A3	283.488	-0.197457	0.0708994	-2.78502	0.00535237	0.414045	blue
TRAF6	271.36	-0.168824	0.0606693	-2.7827	0.0053909	0.414045	blue
GLOD4	302.372	0.190882	0.0685968	2.78266	0.00539144	0.414045	red
LOC105370792	29.5835	-0.798151	0.286884	-2.78214	0.00540014	0.414045	blue
HEXD	615.506	-0.260224	0.0935996	-2.78018	0.00543281	0.414348	blue
PFDN2	92.4428	0.348198	0.125303	2.77884	0.00545532	0.414348	red
LOC112694756	3.94991	-0.852862	0.307268	-2.77563	0.00550951	0.416508	blue
RHEB	274.069	0.160319	0.0579342	2.76726	0.00565302	0.42537	red
SELP	128.325	-0.415107	0.150311	-2.76166	0.00575076	0.430721	blue
COL23A1	3.52974	0.969098	0.351623	2.75608	0.00584995	0.435632	red
CENPBD1P1	264.182	0.171129	0.062117	2.75495	0.00587018	0.435632	red
MIB2	996.843	-0.264216	0.0959595	-2.75341	0.0058978	0.435683	blue
LNPEP	1062.21	-0.193902	0.0705963	-2.74663	0.00602103	0.436823	blue
UBE4A	712.937	-0.192204	0.0699954	-2.74595	0.00603361	0.436823	blue
IZUMO4	42.2235	-0.359547	0.13097	-2.74526	0.00604636	0.436823	blue
LOC145474	1.52989	-1.8236	0.664719	-2.74342	0.00608026	0.436823	blue
GRAMD1B	143.043	-0.366564	0.133624	-2.74325	0.00608351	0.436823	blue
LINC00513	1.66949	-1.74742	0.637218	-2.74226	0.00610188	0.436823	blue
ATG2B	330.798	-0.23434	0.0854559	-2.74224	0.00610224	0.436823	blue
AP1G1	920.219	-0.15893	0.0580233	-2.73907	0.00616124	0.43776	blue
GTF2E1	106.897	0.207542	0.0758395	2.73659	0.00620793	0.43776	red
GPR65	667.4	-0.353899	0.129355	-2.73587	0.00622161	0.43776	blue
CHKA	203.377	-0.222288	0.0812874	-2.73459	0.00624573	0.43776	blue
SLK	739.978	-0.277145	0.101417	-2.73272	0.00628137	0.43776	blue
MIR570HG	10.176	-0.793905	0.290648	-2.7315	0.00630468	0.43776	blue
DONSON	48.3993	-0.273206	0.100021	-2.7315	0.00630474	0.43776	blue
STAT2	1816.51	-0.465303	0.170979	-2.72141	0.00650046	0.438416	blue
PLRG1	303.619	-0.181011	0.0665337	-2.72059	0.0065166	0.438416	blue
LY75	393.108	-0.276385	0.101624	-2.71968	0.00653455	0.438416	blue
STYXL1	146.568	0.282347	0.103819	2.71962	0.00653574	0.438416	red
RBM26	477.188	-0.254886	0.0937726	-2.71813	0.00656518	0.438416	blue
HLA-DRB1	2732.53	-0.829706	0.305367	-2.71708	0.00658605	0.438416	blue
ZDHHC6	372.312	-0.146758	0.0540557	-2.71493	0.0066289	0.438416	blue
MTVR2	2.39138	-0.972011	0.358068	-2.7146	0.00663563	0.438416	blue
CHTF18	120.504	-0.262948	0.0968936	-2.71378	0.00665207	0.438416	blue
PARGP1	1.33698	1.51226	0.557264	2.71372	0.00665326	0.438416	red
MRFAP1	1547.05	0.147426	0.054331	2.71348	0.00665813	0.438416	red
C1orf116	13.9259	-0.54292	0.200112	-2.71308	0.00666613	0.438416	blue
NIP7	149.27	0.19407	0.0715319	2.71306	0.00666647	0.438416	red
LEO1	105.613	0.205537	0.0759101	2.70763	0.00677646	0.441032	red
MST1	31.5358	-0.361307	0.133704	-2.70228	0.00688659	0.441032	blue
TFR2	58.2865	-0.424605	0.157279	-2.69969	0.00694033	0.441032	blue
PDK3	828.474	-0.228954	0.0848816	-2.69734	0.00698962	0.441032	blue
SLC39A9	449.542	-0.155093	0.0575713	-2.69393	0.00706157	0.441032	blue
EPSTI1	677.832	-0.854975	0.317474	-2.69306	0.00708001	0.441032	blue
TSR2	212.469	0.179677	0.0667502	2.69178	0.00710711	0.441032	red
L3HYPDH	132.788	-0.303069	0.112608	-2.69137	0.00711601	0.441032	blue
CCR2	1276.71	0.260345	0.0968416	2.68836	0.00718033	0.441032	red
AP5Z1	1026.61	-0.16032	0.0596359	-2.68831	0.00718144	0.441032	blue
CCDC12	230.859	0.291051	0.108275	2.68807	0.00718657	0.441032	red
SCAT1	8.4431	0.730594	0.272047	2.68554	0.00724123	0.441032	red
EPG5	457.384	-0.248339	0.0925	-2.68475	0.0072584	0.441032	blue
CALHM6	288.242	-0.545714	0.203375	-2.68329	0.00729016	0.441032	blue
CDCA7	25.9396	-0.466137	0.173724	-2.68321	0.00729187	0.441032	blue
LYZ	37830.5	0.343382	0.128023	2.68219	0.00731416	0.441032	red
NEB	29.788	-0.441394	0.164592	-2.68174	0.00732395	0.441032	blue
ELMO3	91.1073	-0.271859	0.101528	-2.67769	0.00741328	0.441032	blue
SLC5A10	19.2588	-0.480694	0.179577	-2.67682	0.00743256	0.441032	blue
TMEM242	69.7725	0.220637	0.082577	2.6719	0.00754241	0.441032	red
PARP10	1890.85	-0.345127	0.129187	-2.67153	0.00755054	0.441032	blue
PRPF38B	655.534	0.213242	0.0798625	2.67011	0.00758255	0.441032	red
C12orf4	106.356	-0.35232	0.131999	-2.66912	0.00760498	0.441032	blue
SLC6A4	10.3589	-0.58735	0.220194	-2.66742	0.00764361	0.441032	blue
CDC16	406.117	-0.192665	0.0722309	-2.66735	0.00764523	0.441032	blue
NCAPH2	399.926	-0.169646	0.0636516	-2.66522	0.00769376	0.441032	blue
CDC25A	4.98838	-1.0881	0.408381	-2.66442	0.00771222	0.441032	blue
PCLAF	16.3202	-0.778008	0.292152	-2.66303	0.00774409	0.441032	blue
MLLT11	32.9574	-0.297574	0.111778	-2.66218	0.00776368	0.441032	blue
MOV10	509.724	-0.355263	0.133472	-2.6617	0.00777461	0.441032	blue
MIR5047	541.818	-0.297959	0.111967	-2.66114	0.00778757	0.441032	blue
FAXDC2	359.093	-0.644593	0.242414	-2.65906	0.00783593	0.441032	blue
RGMA	4.5078	0.835411	0.314242	2.6585	0.00784904	0.441032	red
IL10RB-DT	33.1344	0.346383	0.130299	2.65837	0.00785197	0.441032	red
GBP6	18.5752	-0.736986	0.277392	-2.65684	0.00788763	0.441032	blue
SMTNL1	51.9028	-0.911273	0.343052	-2.65637	0.00789873	0.441032	blue
WDR26	1969.07	-0.231548	0.0871709	-2.65626	0.00790135	0.441032	blue
SOD1	497.003	0.262818	0.0989754	2.65538	0.00792187	0.441032	red
SRP68	454.902	0.144056	0.0542856	2.65368	0.00796198	0.441032	red
ZMAT2	786.454	0.312272	0.117685	2.65345	0.00796739	0.441032	red
FRYL	563.124	-0.183779	0.0692828	-2.65259	0.00798777	0.441032	blue
ESM1	3.29358	0.973257	0.366991	2.65199	0.00800193	0.441032	red
LSM14A	51.0661	0.276199	0.104154	2.65183	0.00800569	0.441032	red
GRPEL1	179.827	0.156251	0.0589298	2.65147	0.00801424	0.441032	red
LYST	2765.08	-0.232117	0.087602	-2.64968	0.0080569	0.441032	blue
GPR19	13.6177	-0.47454	0.179109	-2.64945	0.00806227	0.441032	blue
GPD2	200.19	-0.255614	0.0964894	-2.64914	0.00806979	0.441032	blue
CEACAM1	309.537	-0.661356	0.250024	-2.64517	0.00816494	0.441032	blue
LINS1	164.074	-0.209241	0.0791189	-2.64464	0.00817783	0.441032	blue
RHBDF2	1396.54	-0.359154	0.135861	-2.64354	0.00820429	0.441032	blue
ETV6	900.769	-0.269696	0.102069	-2.64228	0.00823498	0.441032	blue
SMG1	1226.36	-0.184438	0.0698095	-2.64202	0.00824136	0.441032	blue
GBP1P1	5.98156	-1.2768	0.483881	-2.63866	0.00832345	0.441032	blue
PCYOX1L	169.196	-0.200727	0.0760788	-2.63842	0.00832943	0.441032	blue
HTRA2	178.653	-0.182709	0.0692689	-2.63768	0.00834757	0.441032	blue
DERL2	373.327	-0.21369	0.0810179	-2.63756	0.0083504	0.441032	blue
USP24	766.371	-0.204294	0.0774599	-2.63741	0.00835416	0.441032	blue
MPHOSPH10	156.46	0.215357	0.0816609	2.63721	0.00835901	0.441032	red
UBE2L6	1711.69	-0.495213	0.187811	-2.63677	0.00837005	0.441032	blue
CCDC28A	338.449	0.224212	0.0850355	2.63669	0.00837193	0.441032	red
ANKRD13A	2404.55	-0.210518	0.0798563	-2.63621	0.00838382	0.441032	blue
ADD3-AS1	4.31915	-0.782093	0.296731	-2.6357	0.00839646	0.441032	blue
IFIH1	501.712	-0.469313	0.178183	-2.63388	0.00844158	0.441967	blue
EDC4	862.266	-0.159043	0.0604203	-2.63228	0.00848137	0.442618	blue
PRKD2	2264.78	-0.206897	0.0786486	-2.63065	0.00852218	0.443318	blue
IL6ST	654.106	-0.250939	0.0954656	-2.62858	0.00857417	0.444425	blue
ZNF547	9.55051	-0.666596	0.253743	-2.62705	0.00861295	0.444425	blue
TMEM80	250.492	-0.22962	0.0874911	-2.6245	0.00867759	0.444425	blue
TEPSIN	328.732	-0.179676	0.0684637	-2.62439	0.00868032	0.444425	blue
SIGLEC17P	65.978	0.435387	0.165977	2.62318	0.00871134	0.444425	red
PTPRF	17.8268	-0.715857	0.273067	-2.62154	0.00875338	0.444425	blue
LGALS8	406.615	-0.254352	0.097047	-2.62092	0.00876926	0.444425	blue
APOBEC2	4.28034	-0.808289	0.308409	-2.62083	0.00877152	0.444425	blue
UQCRHL	12.2467	0.466472	0.178113	2.61897	0.00881953	0.444425	red
BAIAP2-DT	231.916	0.266823	0.101908	2.61828	0.00883746	0.444425	red
CTNNBL1	308.319	0.17954	0.0685903	2.61758	0.00885559	0.444425	red
ZC3H12A	409.385	-0.199168	0.0761365	-2.61594	0.00889832	0.444425	blue
LINC01260	12.5599	-0.530661	0.202959	-2.61463	0.00893251	0.444425	blue
SLC13A5	1.43928	1.36255	0.521202	2.61425	0.00894224	0.444425	red
TIA1	692.39	-0.233956	0.08951	-2.61375	0.00895553	0.444425	blue
CTSZ	3540.85	0.222944	0.085387	2.61098	0.00902836	0.446669	red
TRANK1	2220.08	-0.322556	0.123803	-2.6054	0.00917667	0.452092	blue
LOC101929140	3.08228	0.865535	0.332349	2.6043	0.00920623	0.452092	red
ASGR1	163.549	0.310742	0.119401	2.60252	0.00925416	0.452092	red
PRSS35	2.02768	1.294	0.497348	2.6018	0.00927368	0.452092	red
SNX19	450.981	-0.202682	0.0779053	-2.60165	0.0092777	0.452092	blue
NFATC3	1291.26	-0.181363	0.0698874	-2.59507	0.00945712	0.458773	blue
CCDC115	390.236	0.13923	0.053672	2.59409	0.00948428	0.458773	red
ZKSCAN3	37.5081	0.300913	0.116025	2.59352	0.00949988	0.458773	red
WBP4	108.587	0.208382	0.0804425	2.59044	0.00958522	0.460169	red
ZCCHC9	123.195	0.21878	0.0844974	2.5892	0.00962005	0.460169	red
HP	127.723	0.742346	0.286797	2.5884	0.00964239	0.460169	red
TENT5A	344.902	-0.265444	0.102553	-2.58837	0.00964327	0.460169	blue
FANCG	73.015	-0.223914	0.0865704	-2.58649	0.00969582	0.460169	blue
CDCA5	15.3585	-0.710954	0.274964	-2.58562	0.00972036	0.460169	blue
WDR33	650.044	-0.11203	0.0433527	-2.58416	0.00976169	0.460169	blue
AFF1-AS1	7.31692	-0.603352	0.233523	-2.5837	0.00977481	0.460169	blue
NBN	722.064	-0.269118	0.104174	-2.58334	0.00978477	0.460169	blue
ANKRD22	115.726	-0.868481	0.336339	-2.58216	0.00981841	0.460412	blue
TRIM52	240.189	0.186545	0.0723769	2.57742	0.00995417	0.463975	red
MOCS3	82.9706	0.220561	0.085605	2.5765	0.00998062	0.463975	red
TUBB6	57.6656	0.379517	0.147378	2.57512	0.0100205	0.463975	red
LAIR1	102.414	0.554345	0.215482	2.57258	0.0100943	0.463975	red
SWAP70	327.945	0.210175	0.0817207	2.57187	0.0101152	0.463975	red
FAM20C	114.864	0.366425	0.142517	2.5711	0.0101376	0.463975	red
LOC730268	38.4605	-0.460382	0.179173	-2.56948	0.010185	0.463975	blue
LEP	2.60441	1.09228	0.425282	2.56836	0.010218	0.463975	red
DENND4A	353.535	-0.21784	0.0848375	-2.56774	0.0102365	0.463975	blue
MIR4656	2.72371	-1.05677	0.411605	-2.56744	0.0102453	0.463975	blue
RNASEH1-AS1	18.8068	-0.432707	0.168552	-2.56721	0.0102521	0.463975	blue
RC3H1	854.121	-0.229145	0.0892848	-2.56645	0.0102744	0.463975	blue
KLC1	641.807	0.122701	0.0478126	2.56629	0.0102793	0.463975	red
TCIRG1	8199.67	-0.254716	0.0992761	-2.56573	0.0102959	0.463975	blue
ZDHHC19	31.8344	-0.72176	0.281559	-2.56344	0.0103641	0.465753	blue
EEFSEC	166.448	-0.215863	0.084251	-2.56215	0.0104028	0.466085	blue
ITIH4	149.75	-0.320514	0.125139	-2.56127	0.0104291	0.466085	blue
BAK1	488.524	-0.28627	0.111841	-2.55961	0.0104789	0.467018	blue
SCARNA12	6.11464	-0.545039	0.213032	-2.55849	0.0105128	0.467243	blue
GCH1	511.744	-0.358479	0.140176	-2.55735	0.0105474	0.467493	blue
GAB3	566.953	-0.150471	0.0589249	-2.5536	0.0106616	0.471266	blue
RBM12	489.536	-0.0987434	0.0386947	-2.55186	0.010715	0.472335	blue
AP1G2	435.225	-0.199871	0.0783673	-2.55044	0.0107588	0.472979	blue
GBP1	1286.56	-0.569858	0.223596	-2.54861	0.0108155	0.47418	blue
XRN1	744.692	-0.302568	0.118833	-2.54617	0.0108912	0.475264	blue
MRRF	130.099	-0.18293	0.0718523	-2.54592	0.0108989	0.475264	blue
SFT2D2	816.235	-0.154905	0.0609033	-2.54346	0.010976	0.476063	blue
SAP18	617.39	0.170468	0.067032	2.54309	0.0109878	0.476063	red
RPRM	2.71989	1.69167	0.66535	2.54252	0.0110055	0.476063	red
DDX5	6296.82	-0.155801	0.0613341	-2.5402	0.0110789	0.47796	blue
ENO3	56.9084	-0.318049	0.125403	-2.53621	0.011206	0.481997	blue
TPX2	21.5764	-0.711159	0.280563	-2.53476	0.0112525	0.481997	blue
KIFC3	139.97	-0.369714	0.145874	-2.53447	0.0112619	0.481997	blue
NLRC5	2346.42	-0.258202	0.10201	-2.53114	0.0113694	0.484016	blue
TMX2	274.913	-0.176158	0.0696593	-2.52884	0.0114439	0.484016	blue
GTSE1	12.3285	-0.828671	0.32769	-2.52882	0.0114445	0.484016	blue
TLNRD1	620.216	0.131167	0.0518899	2.5278	0.0114781	0.484016	red
LGALS3BP	340.331	-0.484087	0.191523	-2.52756	0.0114857	0.484016	blue
CROCCP2	275.79	-0.28081	0.111103	-2.52748	0.0114886	0.484016	blue
FSTL3	63.3036	0.323607	0.128212	2.52399	0.0116031	0.487572	red
LMF2	1421.61	-0.151785	0.060264	-2.51866	0.0117801	0.493295	blue
STPG3	1.11993	1.48863	0.591218	2.5179	0.0118056	0.493295	red
LINC00894	31.6838	-0.353037	0.140344	-2.51551	0.0118862	0.493295	blue
ESCO2	4.53153	-0.796673	0.316797	-2.51477	0.0119109	0.493295	blue
MIR548O	2.94983	1.0422	0.414535	2.51415	0.0119318	0.493295	red
PCAT1	1.13125	-1.62075	0.644818	-2.5135	0.0119541	0.493295	blue
B4GAT1	40.5595	0.291374	0.11596	2.51271	0.0119807	0.493295	red
CCDC138	10.1962	-0.457816	0.182211	-2.51256	0.011986	0.493295	blue
CASP1	2563.11	-0.2976	0.11851	-2.51118	0.0120328	0.493295	blue
NME2	1.73675	-1.14301	0.455231	-2.51085	0.0120442	0.493295	blue
WDFY1	465.662	-0.24163	0.09627	-2.50992	0.0120758	0.49334	blue
TMED9	727.736	0.169932	0.0677878	2.50682	0.0121822	0.49634	red
AFMID	46.3474	0.304379	0.121478	2.50564	0.0122231	0.49634	red
NABP1	977.862	-0.26965	0.10764	-2.50511	0.0122413	0.49634	blue
FANCI	57.7467	-0.359014	0.143413	-2.50336	0.0123021	0.496956	blue
GSAP	356.881	-0.231163	0.0923771	-2.50238	0.0123361	0.496956	blue
FAM50A	438.043	0.222119	0.0887959	2.50146	0.0123684	0.496956	red
TMEM259	3310.3	-0.177535	0.0709817	-2.50114	0.0123794	0.496956	blue
SNW1	525.247	0.129223	0.0516875	2.50007	0.0124167	0.497222	red
DDX39A	569.587	-0.138407	0.055381	-2.49917	0.0124485	0.497263	blue
ITFG2-AS1	1.45796	-1.15293	0.461509	-2.49818	0.0124834	0.497429	blue
EZH2	80.1604	-0.329386	0.13212	-2.49309	0.0126637	0.502596	blue
MTMR4	447.894	-0.187653	0.0752791	-2.49277	0.0126752	0.502596	blue
SYT3	0.963394	-1.72041	0.691519	-2.48788	0.0128509	0.507083	blue
NBPF25P	11.8613	-0.458173	0.184218	-2.48712	0.0128781	0.507083	blue
SLC22A23	69.7815	-0.324671	0.130655	-2.48495	0.0129568	0.507083	blue
CNOT1	1565.18	-0.192937	0.0776491	-2.48474	0.0129648	0.507083	blue
CCDC154	25.4145	-0.374702	0.150813	-2.48455	0.0129715	0.507083	blue
NFIB	2.68629	-1.28276	0.516324	-2.48442	0.0129764	0.507083	blue
MSLN	3.21571	1.47269	0.59344	2.48161	0.013079	0.509861	red
VPS54	181.29	-0.163104	0.0657786	-2.4796	0.013153	0.511515	blue
GID8	648.707	0.101051	0.0408027	2.47657	0.0132653	0.513945	red
HYKK	5.25811	0.659773	0.266446	2.4762	0.0132791	0.513945	red
APOL6	1380.24	-0.3455	0.139634	-2.47432	0.0133488	0.515412	blue
PLK1	34.0752	-0.500984	0.202555	-2.47332	0.0133863	0.515628	blue
UQCRB	568.73	0.325079	0.131584	2.4705	0.0134925	0.518485	red
ORC1	12.558	-0.58571	0.237246	-2.46879	0.0135572	0.519734	blue
ESF1	48.0143	0.333184	0.135107	2.46607	0.0136605	0.522457	red
ADAM28	211.889	-0.34133	0.138492	-2.46463	0.0137156	0.523328	blue
NUB1	1089.58	-0.254807	0.103483	-2.46232	0.0138042	0.52491	blue
SNRPD3	565.382	0.138717	0.0563466	2.46186	0.013822	0.52491	red
MGME1	183.16	0.152812	0.0621219	2.45988	0.0138983	0.526572	red
GTF2IP12	2.29979	1.0213	0.415682	2.45692	0.0140135	0.528072	red
CCRL2	67.4887	-0.467635	0.190369	-2.45646	0.0140312	0.528072	blue
PCDHGB5	1.50137	-1.31845	0.536754	-2.45635	0.0140358	0.528072	blue
DNAJC21	173.405	0.201955	0.0823134	2.45349	0.0141478	0.528529	red
HPGD	68.2336	-0.406227	0.165598	-2.45309	0.0141636	0.528529	blue
PFN1P2	4.44155	0.773118	0.315162	2.45308	0.0141637	0.528529	red
SMIM1	87.7841	0.682355	0.278205	2.45271	0.0141786	0.528529	red
TEX261	589.293	-0.170048	0.0694202	-2.44954	0.0143037	0.529704	blue
TEDC2	3.08464	-0.803898	0.328277	-2.44884	0.0143318	0.529704	blue
MYCBP2	774.536	-0.229739	0.0938265	-2.44855	0.0143433	0.529704	blue
AP2B1	1501.33	-0.144834	0.0591625	-2.44806	0.0143626	0.529704	blue
EDA2R	4.95836	0.764422	0.312312	2.44763	0.0143801	0.529704	red
ANP32E	403.412	0.196717	0.0803946	2.44689	0.0144094	0.529704	red
LOC100289580	2.6895	-0.947385	0.387297	-2.44614	0.0144393	0.529704	blue
HFE	79.7023	0.267172	0.109405	2.44204	0.0146045	0.533265	red
GINS2	11.1585	-0.656801	0.26896	-2.44201	0.0146059	0.533265	blue
FXYD6	75.3967	0.297107	0.121701	2.44128	0.0146353	0.533265	red
EXOSC10	445.509	-0.146407	0.0600222	-2.43921	0.0147194	0.535123	blue
LINC01278	112.956	-0.22137	0.0908484	-2.4367	0.0148221	0.53765	blue
PPOX	186.273	-0.21387	0.0878318	-2.43499	0.0148921	0.538979	blue
FUCA2	245.202	0.165272	0.0679577	2.43199	0.0150161	0.54107	red
PELI3	83.7959	0.27188	0.111841	2.43096	0.015059	0.54107	red
TTC5	83.2505	0.209218	0.0860777	2.43058	0.0150748	0.54107	red
CXorf65	73.7313	-0.298459	0.122804	-2.43037	0.0150836	0.54107	blue
LOC100419170	14.0749	0.891202	0.367054	2.42799	0.0151827	0.542584	red
RASSF7	66.074	-0.314337	0.129577	-2.42587	0.0152715	0.542584	blue
MACROH2A1	1411.47	0.13386	0.0551832	2.42573	0.0152776	0.542584	red
SNHG21	7.0097	-0.589811	0.243391	-2.42331	0.0153798	0.542584	blue
TIAL1	737.467	-0.109446	0.0451735	-2.42278	0.0154021	0.542584	blue
CARMIL3	35.5732	-0.466675	0.192782	-2.42075	0.0154887	0.542584	blue
CARD17	16.35	-0.649835	0.268518	-2.42008	0.0155172	0.542584	blue
BLVRA	292.097	0.312015	0.128952	2.41962	0.0155367	0.542584	red
IMPACT	113.764	0.147524	0.0609986	2.41849	0.015585	0.542584	red
TRMU	203.246	-0.186034	0.0769441	-2.41778	0.0156155	0.542584	blue
TMEM268	233.568	-0.290483	0.120157	-2.41752	0.0156265	0.542584	blue
SGO1	4.58623	-0.608617	0.251978	-2.41535	0.01572	0.542584	blue
SH3GLB2	851.787	-0.20863	0.0864012	-2.41467	0.0157497	0.542584	blue
LINC00653	10.6142	-0.455186	0.18851	-2.41465	0.0157505	0.542584	blue
FLVCR1-DT	19.9432	0.672443	0.278586	2.41377	0.0157884	0.542584	red
CTF1	4.78063	0.73062	0.302744	2.41333	0.0158077	0.542584	red
PPP5D1	1.64987	1.32337	0.548464	2.41286	0.0158279	0.542584	red
METTL7A	822.204	0.178211	0.0738613	2.41278	0.0158315	0.542584	red
FAM228B	42.0512	0.305393	0.126608	2.41211	0.0158604	0.542584	red
CCDC47	423.406	0.159318	0.0661246	2.40936	0.0159807	0.542584	red
PRKAB2	154.238	-0.218267	0.0906303	-2.40832	0.016026	0.542584	blue
SCPEP1	896.391	0.164636	0.0683613	2.40832	0.0160263	0.542584	red
TLR9	202.085	-0.211615	0.0878699	-2.40828	0.0160278	0.542584	blue
MFAP1	248.186	0.219173	0.0910358	2.40754	0.0160603	0.542584	red
PDE5A	99.9595	-0.320789	0.133245	-2.40752	0.0160613	0.542584	blue
TMUB2	881.984	-0.172213	0.071572	-2.40615	0.0161215	0.542584	blue
LOC101928068	12.1659	-0.410861	0.170796	-2.40556	0.0161475	0.542584	blue
RFC3	38.9336	-0.345817	0.143852	-2.40398	0.0162175	0.542584	blue
OTUD7B	48.5466	-0.279177	0.116145	-2.4037	0.0162301	0.542584	blue
RAB13	47.3945	0.443963	0.184733	2.40327	0.0162494	0.542584	red
ZNF559	123.334	-0.23694	0.0986194	-2.40257	0.0162805	0.542584	blue
HEXB	786.762	0.144846	0.0602933	2.40235	0.0162901	0.542584	red
LOC100506098	2.05777	-0.954092	0.397192	-2.40209	0.0163016	0.542584	blue
SNORD10	6.33122	-0.530106	0.220771	-2.40115	0.0163435	0.542584	blue
ARHGAP4	5094.17	-0.174234	0.0725709	-2.40088	0.0163556	0.542584	blue
HECTD3	459.148	-0.130036	0.054199	-2.39924	0.0164293	0.542584	blue
FAM83D	7.89085	-0.626982	0.261369	-2.39884	0.016447	0.542584	blue
ECRG4	4.11613	-0.803493	0.335118	-2.39765	0.0165008	0.542584	blue
ZNF618	19.1016	-0.456887	0.190558	-2.39762	0.0165018	0.542584	blue
NANOS3	1.22624	-1.34059	0.559145	-2.39757	0.0165042	0.542584	blue
AIM2	152.104	-0.457425	0.190878	-2.39643	0.0165555	0.542584	blue
BTN3A1	2306.56	-0.199529	0.0833024	-2.39524	0.0166095	0.542584	blue
TSPAN32	599.992	-0.231517	0.0966681	-2.39497	0.0166218	0.542584	blue
GTSF1	18.9357	-0.496928	0.207589	-2.3938	0.0166746	0.542584	blue
EIF2AK2	941.938	-0.41899	0.175032	-2.39379	0.0166753	0.542584	blue
ADGRL1	223.003	-0.242131	0.101178	-2.39312	0.016706	0.542584	blue
RNF31	1195.41	-0.165921	0.0693349	-2.39304	0.0167094	0.542584	blue
TIGD6	17.3072	0.358138	0.149694	2.39246	0.0167357	0.542584	red
MIR12136	8644.88	-0.391765	0.163882	-2.39053	0.016824	0.543263	blue
RTN4IP1	29.4219	-0.319038	0.133531	-2.38924	0.0168834	0.543263	blue
HAPLN3	248.548	-0.35008	0.146543	-2.38891	0.0168982	0.543263	blue
OTUD1	384.346	0.218732	0.091589	2.38819	0.0169316	0.543263	red
CFL2	42.3256	-0.347804	0.145668	-2.38765	0.0169564	0.543263	blue
TRIM5	310.533	-0.324659	0.135976	-2.38762	0.0169581	0.543263	blue
YWHAH	796.061	0.14997	0.0628434	2.38641	0.0170137	0.543968	red
FKTN	71.2008	-0.240149	0.100743	-2.38379	0.0171355	0.545826	blue
XPNPEP1	356.898	-0.1343	0.056341	-2.38371	0.0171393	0.545826	blue
LACC1	38.7138	-0.300277	0.126024	-2.3827	0.0171863	0.546247	blue
ZNF587B	117.892	-0.185324	0.0778246	-2.38131	0.0172512	0.547236	blue
HNRNPM	1781.04	0.122068	0.051299	2.37954	0.0173343	0.548794	red
HDAC10	777.79	-0.168196	0.0707498	-2.37734	0.0174381	0.54964	blue
FANCB	6.89273	-0.656171	0.276083	-2.37671	0.0174677	0.54964	blue
OTULINL	398.725	0.169324	0.0712703	2.3758	0.017511	0.54964	red
ZNF699	72.5334	0.2525	0.106297	2.37541	0.0175295	0.54964	red
TFPI	9.49343	-0.597509	0.251542	-2.37538	0.0175308	0.54964	blue
IRF7	295.641	-0.478528	0.201565	-2.37406	0.0175937	0.549669	blue
EFHB	1.23977	-1.36599	0.575629	-2.37303	0.0176426	0.549669	blue
TOP1	788.078	-0.261243	0.110178	-2.37111	0.0177349	0.549669	blue
STIL	10.2546	-0.541183	0.228249	-2.37102	0.0177391	0.549669	blue
SLC26A8	107.703	-0.533437	0.225048	-2.37033	0.0177721	0.549669	blue
TNFRSF13C	65.5115	0.390157	0.164617	2.3701	0.0177834	0.549669	red
GUCY1A1	62.9013	-0.368186	0.155378	-2.36962	0.0178065	0.549669	blue
CDT1	24.3972	-0.587179	0.247974	-2.36791	0.0178889	0.549669	blue
TMEM140	1329.21	-0.340263	0.143703	-2.36783	0.0178928	0.549669	blue
LOC101927974	28.3228	0.458424	0.193651	2.36727	0.0179199	0.549669	red
SCNN1D	43.5051	-0.313888	0.132602	-2.36714	0.0179261	0.549669	blue
ACTG1	19468.1	0.106881	0.0451572	2.36686	0.0179395	0.549669	red
ZNF594	16.6331	0.448873	0.189721	2.36596	0.0179832	0.549759	red
PPIB	296.495	0.220503	0.0932201	2.3654	0.0180104	0.549759	red
S100A13	19.9036	-0.408002	0.172673	-2.36286	0.0181344	0.552501	blue
STAG3L4	33.5633	-0.295075	0.124956	-2.36143	0.0182048	0.553025	blue
PRKCQ-AS1	133.078	-0.266236	0.112822	-2.3598	0.018285	0.553025	blue
NASP	342.499	0.165016	0.0699285	2.35978	0.0182858	0.553025	red
TMEM241	22.3467	0.297681	0.126151	2.35973	0.0182883	0.553025	red
ZMYM5	93.4222	0.199552	0.0846587	2.35713	0.0184167	0.554976	red
GNMT	2.35264	-1.03629	0.439657	-2.35704	0.0184214	0.554976	blue
NCAPH	16.3763	-0.554079	0.235218	-2.35559	0.0184933	0.555003	blue
SURF6	284.089	0.164523	0.0698592	2.35507	0.0185194	0.555003	red
SHF	9.95702	-0.467881	0.198695	-2.35477	0.0185343	0.555003	blue
FTSJ3	315.082	0.16397	0.069648	2.35426	0.0185596	0.555003	red
RAP1GAP	96.349	1.30583	0.555122	2.35233	0.0186564	0.555262	red
RUFY4	23.4396	-0.544735	0.231596	-2.35209	0.0186682	0.555262	blue
PPIH	89.1756	0.24185	0.102826	2.35203	0.0186712	0.555262	red
DDX27	353.789	0.143929	0.0612498	2.34987	0.0187801	0.55594	red
DNAJC30	82.0676	0.196257	0.083541	2.34923	0.0188123	0.55594	red
SIPA1L1	976.061	-0.258199	0.10997	-2.34791	0.018879	0.55594	blue
STRIP2	6.72947	-0.545702	0.232448	-2.34763	0.0188931	0.55594	blue
NCOA3	823.427	-0.162459	0.0692208	-2.34697	0.0189269	0.55594	blue
CSE1L	348.862	-0.167745	0.0714917	-2.34636	0.0189578	0.55594	blue
OPHN1	8.81715	-0.513364	0.21887	-2.34552	0.0190005	0.55594	blue
CSDC2	1.05721	-1.39091	0.593144	-2.34499	0.0190278	0.55594	blue
MTMR9	134.43	0.166983	0.0712174	2.3447	0.0190426	0.55594	red
CD274	172.26	-0.584268	0.249291	-2.34372	0.0190925	0.55594	blue
CC2D1B	459.728	-0.111919	0.0477536	-2.34367	0.0190953	0.55594	blue
KIF18B	6.64775	-0.872348	0.372249	-2.34345	0.0191064	0.55594	blue
BRCA2	20.8898	-0.491755	0.209944	-2.34232	0.0191645	0.556048	blue
SDF2	341.47	0.222361	0.0949475	2.34193	0.0191841	0.556048	red
TEX10	103.675	-0.180682	0.0772364	-2.33934	0.0193177	0.556048	blue
C1GALT1	406.655	-0.217366	0.0929328	-2.33896	0.0193377	0.556048	blue
LINC02384	39.6571	-0.553516	0.236743	-2.33805	0.0193848	0.556048	blue
ATP10D	163.748	-0.203936	0.0872647	-2.33698	0.01944	0.556048	blue
CHRNA5	1.71636	-1.20748	0.516684	-2.33698	0.0194403	0.556048	blue
RNASEH2B-AS1	1.24567	1.29246	0.553103	2.33675	0.0194521	0.556048	red
PKMYT1	11.3522	-0.730221	0.312533	-2.33646	0.0194674	0.556048	blue
ZNF841	106.202	-0.176929	0.0758037	-2.33405	0.0195933	0.556048	blue
PBK	2.57635	-1.09812	0.470485	-2.33402	0.0195945	0.556048	blue
LSM14B	403.933	0.181055	0.0776188	2.33261	0.0196684	0.556048	red
TMEM14C	191.425	0.210868	0.0904192	2.33211	0.0196947	0.556048	red
TLCD4	17.6699	-0.718518	0.308107	-2.33204	0.0196984	0.556048	blue
STAMBP	283.142	-0.122541	0.0525548	-2.33168	0.0197174	0.556048	blue
LINC00999	97.1745	-0.309039	0.132566	-2.33121	0.0197425	0.556048	blue
MALAT1	21.8582	0.4708	0.202002	2.33067	0.0197708	0.556048	red
LINC01147	2.30985	-0.977697	0.419505	-2.3306	0.0197746	0.556048	blue
PARP12	849.157	-0.346877	0.148869	-2.33008	0.0198017	0.556048	blue
ZFP14	86.5455	0.235223	0.10096	2.32985	0.0198141	0.556048	red
PDZK1IP1	1196.27	-0.535854	0.230028	-2.32951	0.0198318	0.556048	blue
EPHB2	26.7854	0.57021	0.245015	2.32725	0.0199521	0.558451	red
MAN2A1	451.561	-0.17749	0.0763388	-2.32502	0.0200707	0.559849	blue
NAP1L2	29.242	0.392932	0.169031	2.32462	0.0200925	0.559849	red
PPID	185.55	0.167744	0.0721729	2.32419	0.0201152	0.559849	red
ZNF410	369.096	-0.157542	0.0677973	-2.32372	0.0201405	0.559849	blue
EIF3D	1586.55	0.143045	0.0616184	2.32147	0.0202615	0.560324	red
LINC00852	20.8939	-0.3235	0.13937	-2.32116	0.0202781	0.560324	blue
MTRNR2L1	1.76916	-1.05005	0.452392	-2.3211	0.0202813	0.560324	blue
UBE2E2	86.2952	0.197075	0.0849157	2.32083	0.0202961	0.560324	red
MKI67	60.3176	-0.673549	0.290304	-2.32015	0.020333	0.560387	blue
ARFIP2	214.304	-0.140581	0.0606282	-2.31873	0.0204095	0.560429	blue
LOC145783	12.0374	0.441425	0.190471	2.31754	0.0204742	0.560429	red
FRS3	37.308	0.253474	0.109395	2.31705	0.0205009	0.560429	red
LINC00298	1.97332	-0.934092	0.403271	-2.31629	0.0205424	0.560429	blue
ZBTB47	181.188	0.217507	0.0939098	2.31613	0.0205512	0.560429	red
GRIK1	9.51935	-0.521873	0.225359	-2.31574	0.0205725	0.560429	blue
VCPIP1	765.858	-0.240352	0.103794	-2.31566	0.020577	0.560429	blue
ZFYVE21	96.8581	0.173476	0.0749602	2.31425	0.0206542	0.561585	red
PARP9	1799	-0.387266	0.167425	-2.31307	0.020719	0.562403	blue
MYRFL	1.50064	-1.25433	0.542465	-2.31228	0.0207624	0.562636	blue
PARP4	1326.3	-0.178497	0.0772812	-2.30971	0.0209045	0.56554	blue
OASL	650.824	-0.618714	0.268165	-2.30721	0.0210431	0.567612	blue
CD226	385.7	-0.235783	0.102208	-2.3069	0.0210605	0.567612	blue
ERMN	90.2033	-0.291842	0.126544	-2.30624	0.0210971	0.567612	blue
DYNLT1	640.364	-0.371573	0.161164	-2.30555	0.0211356	0.567612	blue
NBPF10	175.278	-0.245974	0.106705	-2.30518	0.0211565	0.567612	blue
UGDH	74.4648	0.236017	0.102546	2.30157	0.0213594	0.572105	red
STK11IP	392.306	-0.145427	0.0632486	-2.2993	0.021488	0.574601	blue
GCNT7	5.21873	0.629087	0.273682	2.2986	0.0215276	0.574709	red
NIBAN2	552.752	0.247421	0.107741	2.29644	0.0216505	0.577037	red
BCLAF1	1101.41	-0.157526	0.0686291	-2.29532	0.0217148	0.577799	blue
TMEM121	16.4877	0.621215	0.270843	2.29363	0.0218116	0.579154	red
NRP1	16.7081	-0.43489	0.189674	-2.29283	0.0218576	0.579154	blue
EML4	834.322	-0.176331	0.0769264	-2.29221	0.0218936	0.579154	blue
CCR8	7.32612	0.858888	0.374815	2.2915	0.0219348	0.579154	red
ZFAND4	73.228	-0.23893	0.104276	-2.29132	0.0219447	0.579154	blue
RNF213	5134.32	-0.3522	0.153862	-2.28906	0.0220759	0.581076	blue
CMKLR1	195.98	-0.357356	0.156148	-2.28858	0.022104	0.581076	blue
SLC25A28	355.228	-0.205881	0.0899748	-2.28821	0.0221253	0.581076	blue
PRR22	19.4187	-0.465628	0.203865	-2.284	0.0223714	0.58337	blue
THOP1	162.138	-0.179525	0.078638	-2.28293	0.0224343	0.58337	blue
FAM193B	1130.25	-0.171404	0.0750807	-2.28293	0.0224344	0.58337	blue
KPTN	80.5103	-0.397115	0.173958	-2.28283	0.0224406	0.58337	blue
HDX	8.96282	-0.435933	0.190992	-2.28247	0.0224618	0.58337	blue
LRRC2	2.36991	-1.00546	0.440541	-2.28232	0.0224705	0.58337	blue
HERC3	625.856	-0.205226	0.0899375	-2.28187	0.0224971	0.58337	blue
IQCH	0.955216	1.42154	0.622992	2.2818	0.0225011	0.58337	red
SORBS1	6.15888	-0.725278	0.317941	-2.28117	0.0225382	0.583398	blue
LMNTD2	41.1735	-0.353319	0.15493	-2.28051	0.0225775	0.583481	blue
ZNF470	22.3119	-0.371685	0.163083	-2.27912	0.0226598	0.584673	blue
CIART	2.03991	-0.951354	0.417625	-2.27801	0.0227258	0.584681	blue
ALDH3A2	249.48	0.150325	0.0659928	2.2779	0.0227324	0.584681	red
MED1	352.1	-0.167705	0.0736704	-2.27642	0.0228208	0.586024	blue
CRTAP	1248.32	0.12883	0.056683	2.27281	0.0230374	0.588911	red
LINC00944	12.8883	0.456046	0.200738	2.27185	0.0230957	0.588911	red
DDX58	880.88	-0.489109	0.215334	-2.2714	0.0231225	0.588911	blue
LOC105370941	14.5273	-0.344464	0.151689	-2.27086	0.0231553	0.588911	blue
CD248	24.1885	-0.698778	0.307766	-2.27048	0.0231782	0.588911	blue
HCAR3	1393.66	-0.492527	0.21694	-2.27033	0.0231874	0.588911	blue
MED13	582.648	-0.183131	0.0806629	-2.27032	0.023188	0.588911	blue
CNTD1	15.4661	-0.386947	0.170496	-2.26954	0.0232358	0.589199	blue
NDUFAF2	23.3501	0.30579	0.134805	2.26839	0.0233053	0.589406	red
VTI1B	412.688	0.170329	0.0751017	2.26798	0.0233303	0.589406	red
IFI16	2875.92	-0.323295	0.142571	-2.26761	0.0233533	0.589406	blue
RUSC2	90.6269	0.274894	0.121317	2.26591	0.0234566	0.590513	red
NBEAL2	7725.7	-0.222245	0.0980912	-2.26569	0.0234701	0.590513	blue
FAM122B	355.001	-0.165535	0.0731664	-2.26245	0.0236699	0.59444	blue
COL18A1	1688.82	-0.345576	0.152777	-2.26196	0.0236997	0.59444	blue
HMOX1	783.785	0.257748	0.114034	2.26028	0.0238037	0.59472	red
H3-5	12.6136	-0.447838	0.198162	-2.25996	0.0238238	0.59472	blue
FAM174A	175.81	0.286464	0.126773	2.25966	0.0238423	0.59472	red
BBX	351.275	-0.172603	0.0764125	-2.25883	0.0238939	0.59472	blue
CFAP53	3.8254	0.747485	0.331173	2.25708	0.0240031	0.59472	red
RAD9A	212.199	-0.148569	0.0658277	-2.25693	0.0240122	0.59472	blue
SKIV2L	1.34227	2.2141	0.981158	2.25662	0.0240318	0.59472	red
PGGHG	3999.34	-0.291012	0.129022	-2.25551	0.0241012	0.59472	blue
NDN	5.72828	0.913806	0.405161	2.25542	0.0241073	0.59472	red
PADI6	8.68645	-0.760885	0.337513	-2.25439	0.0241718	0.59472	blue
NUDT9	68.0561	0.17895	0.0793864	2.25416	0.0241862	0.59472	red
CMAHP	96.1545	-0.269532	0.11959	-2.25381	0.0242084	0.59472	blue
SMIM15	135.385	0.179862	0.0798192	2.25337	0.0242356	0.59472	red
FRRS1	40.4113	-0.312887	0.138864	-2.25319	0.0242473	0.59472	blue
TMEM126B	162.608	-0.241798	0.107339	-2.25265	0.0242812	0.59472	blue
SPC24	7.59855	-0.690831	0.306857	-2.25131	0.024366	0.59472	blue
SARS1	845.929	0.119562	0.0531117	2.25114	0.0243768	0.59472	red
DHRS9	256.474	-0.396532	0.176162	-2.25095	0.0243887	0.59472	blue
AKAP9	376.476	-0.20666	0.0918308	-2.25044	0.0244207	0.59472	blue
GEMIN5	122.954	-0.168137	0.0747259	-2.25004	0.0244461	0.59472	blue
GLTP	514.9	0.130953	0.0583333	2.24491	0.0247736	0.600748	red
RAD54L	7.98607	-0.589173	0.262547	-2.24407	0.0248282	0.600748	blue
ING4	362.403	-0.173537	0.0773343	-2.24398	0.0248337	0.600748	blue
HPD	6.72811	-0.864119	0.385135	-2.24368	0.0248531	0.600748	blue
WFIKKN1	16.2455	0.503679	0.224605	2.24251	0.0249286	0.600748	red
DLGAP5	9.15289	-0.8129	0.362555	-2.24214	0.024952	0.600748	blue
METTL24	1.57511	-0.914895	0.40805	-2.24212	0.0249538	0.600748	blue
PDCL3P4	15.2802	0.390449	0.174204	2.24133	0.0250046	0.601076	red
SLC66A1	126.55	0.161115	0.0719178	2.24026	0.0250738	0.601847	red
ZADH2	271.749	0.186682	0.0833533	2.23965	0.0251136	0.601907	red
FSTL1	46.6519	-0.54338	0.242745	-2.23848	0.0251895	0.602833	blue
GNAL	43.3507	-0.248052	0.110868	-2.23736	0.0252629	0.603698	blue
GIMAP1	807.694	0.134201	0.0600221	2.23586	0.0253613	0.604451	red
NUP205	305.293	-0.183552	0.0820993	-2.23573	0.0253692	0.604451	blue
MCF2L2	8.08385	0.543268	0.243159	2.23421	0.0254692	0.60526	red
ANXA4	316.654	0.167439	0.0749481	2.23406	0.0254792	0.60526	red
RCL1	44.4084	-0.248349	0.111238	-2.23259	0.0255757	0.60526	blue
NCBP2	307.846	0.153111	0.0685844	2.23245	0.0255852	0.60526	red
CCSER1	3.69894	-0.6783	0.303847	-2.23238	0.0255902	0.60526	blue
RAB33A	38.4061	-0.288663	0.129373	-2.23125	0.0256648	0.606139	blue
PDE4B	645.567	-0.314955	0.141232	-2.23006	0.0257436	0.607115	blue
CSNK2A2	112.149	0.168111	0.0754509	2.22809	0.0258747	0.6083	red
HACD2	229.739	0.159284	0.0715103	2.22742	0.0259192	0.6083	red
ALG14	22.7524	-0.348733	0.156655	-2.22612	0.0260064	0.6083	blue
SNORD6	3.88695	-0.705752	0.317107	-2.22559	0.0260413	0.6083	blue
S100Z	52.6115	0.30734	0.138104	2.22542	0.0260527	0.6083	red
SH3BP5	99.354	0.312915	0.140625	2.22517	0.0260696	0.6083	red
SEMG1	5.6566	-0.682427	0.306708	-2.225	0.026081	0.6083	blue
LPCAT2	1302.15	-0.34001	0.152852	-2.22444	0.0261191	0.6083	blue
MIR6753	5.33217	-0.615616	0.276776	-2.22424	0.0261323	0.6083	blue
SNHG17	93.2282	-0.232172	0.104416	-2.22353	0.0261799	0.608532	blue
TRPC4AP	1504.36	-0.127226	0.0572542	-2.22213	0.0262744	0.608667	blue
MEA1	162.486	0.229349	0.103233	2.22167	0.0263055	0.608667	red
PRRC2C	1481.35	-0.16433	0.0739829	-2.22119	0.0263378	0.608667	blue
CAMP	285.411	0.797918	0.359271	2.22094	0.0263552	0.608667	red
COPS6	417.504	0.159007	0.0716504	2.2192	0.026473	0.608667	red
ZNF81	43.7498	-0.302899	0.136505	-2.21897	0.0264891	0.608667	blue
NUP155	167.902	-0.146235	0.0659259	-2.21818	0.0265425	0.608667	blue
WRNIP1	288.203	0.134638	0.0607124	2.21764	0.0265795	0.608667	red
PPIAL4H	3.47953	0.819644	0.369693	2.21709	0.0266167	0.608667	red
GTPBP4	196.645	0.149607	0.0674803	2.21705	0.0266194	0.608667	red
ZNF529-AS1	16.9257	-0.353046	0.159246	-2.21698	0.0266243	0.608667	blue
LINC00667	164.581	0.178309	0.0804397	2.21668	0.0266451	0.608667	red
PHF14	138.233	0.168285	0.0759323	2.21624	0.0266748	0.608667	red
HERC6	216.871	-0.319819	0.144422	-2.21447	0.0267962	0.610577	blue
AR	2.99844	-0.793795	0.358559	-2.21385	0.0268394	0.610699	blue
GPC4	5.93859	-0.776816	0.35105	-2.21284	0.026909	0.610707	blue
TAOK2	746.41	-0.152574	0.0689699	-2.21217	0.0269546	0.610707	blue
FMN1	6.02787	0.953501	0.431065	2.21196	0.0269691	0.610707	red
UHRF2	321.052	-0.157581	0.0712578	-2.21142	0.027007	0.610707	blue
COL4A2	0.979535	-1.4074	0.636514	-2.21111	0.0270285	0.610707	blue
BISPR	150.444	-0.3152	0.142594	-2.21047	0.0270724	0.610847	blue
CREBRF	1058.01	-0.22571	0.102147	-2.20965	0.0271294	0.611195	blue
GSPT1	2072.3	-0.388129	0.175753	-2.20838	0.0272179	0.611195	blue
FAM91A1	683.574	-0.176113	0.0797549	-2.20818	0.0272317	0.611195	blue
NRIP1	138.383	-0.238891	0.10819	-2.20808	0.0272389	0.611195	blue
CTRL	129.767	-0.268164	0.121629	-2.20477	0.0274699	0.615524	blue
LINC01089	317.2	-0.214132	0.0971908	-2.20322	0.0275796	0.616395	blue
TK2	396.968	0.178984	0.0812602	2.20261	0.0276225	0.616395	red
SETX	1885.76	-0.17077	0.0775418	-2.2023	0.0276445	0.616395	blue
ELF3-AS1	3.61655	-0.681687	0.309646	-2.20151	0.0277002	0.616395	blue
DTX3L	1497.15	-0.288253	0.130962	-2.20104	0.0277332	0.616395	blue
AMN	15.5278	-0.470115	0.213593	-2.20098	0.0277374	0.616395	blue
POP1	45.9785	-0.245208	0.1115	-2.19917	0.0278656	0.618394	blue
SYN3	6.73982	-0.562761	0.256022	-2.19809	0.0279425	0.618456	blue
LOC100129203	15.8637	-0.365844	0.166478	-2.19754	0.0279817	0.618456	blue
DKFZP586I1420	110.644	-0.168678	0.076777	-2.19699	0.028021	0.618456	blue
RDH10	42.2854	0.227854	0.103712	2.19699	0.0280213	0.618456	red
SULT1C4	1.42558	-1.0276	0.468061	-2.19544	0.0281324	0.619009	blue
MED10	198.878	0.141422	0.0644432	2.19452	0.0281978	0.619009	red
STN1	333.824	-0.270538	0.123351	-2.19323	0.0282908	0.619009	blue
PCYT1B	16.4336	-0.451371	0.205829	-2.19295	0.0283113	0.619009	blue
FRS2	153.578	-0.20168	0.0919685	-2.19293	0.0283125	0.619009	blue
KPNA2	148.728	-0.21317	0.0972575	-2.19181	0.0283935	0.619009	blue
SSPO	32.5491	-0.333642	0.152223	-2.1918	0.0283943	0.619009	blue
TTC39B	170.054	-0.230695	0.105256	-2.19176	0.0283971	0.619009	blue
SGSM3	672.051	-0.152757	0.0697064	-2.19144	0.0284201	0.619009	blue
TNS1	829.856	-0.579642	0.264518	-2.19132	0.028429	0.619009	blue
RETSAT	226.338	0.19127	0.0873614	2.18941	0.0285673	0.621089	red
RNF14	237.415	-0.272017	0.124269	-2.18894	0.0286013	0.621089	blue
PPIG	406.15	0.175878	0.0804129	2.18719	0.0287288	0.621097	red
USP34	803.699	-0.20492	0.0937133	-2.18667	0.0287666	0.621097	blue
TEP1	987.325	-0.187183	0.0856143	-2.18635	0.0287903	0.621097	blue
IWS1	386.191	0.120483	0.0551107	2.1862	0.0288013	0.621097	red
FITM1	23.3624	-0.323609	0.148026	-2.18616	0.0288036	0.621097	blue
ZNF440	98.631	-0.160017	0.0732085	-2.18578	0.028832	0.621097	blue
ADAR	6794.18	-0.227508	0.10414	-2.18464	0.0289152	0.621594	blue
PHTF1	144.954	-0.191922	0.087869	-2.18419	0.0289486	0.621594	blue
PRR11	101.574	-0.269858	0.123568	-2.18389	0.0289703	0.621594	blue
ATP2C2-AS1	2.664	-0.981701	0.449726	-2.18289	0.0290443	0.621971	blue
CDC42SE2	2378.9	-0.140054	0.0641913	-2.18183	0.0291224	0.621971	blue
LINC00659	2.42823	-0.987596	0.452712	-2.18151	0.0291456	0.621971	blue
NDRG3	393.277	0.132195	0.0606045	2.18127	0.0291633	0.621971	red
CECR2	2.81419	0.94859	0.434925	2.18104	0.0291801	0.621971	red
ZNF24	795.828	-0.155873	0.071513	-2.17964	0.029284	0.622566	blue
DNAAF3	2.03459	-1.24269	0.570142	-2.17962	0.0292854	0.622566	blue
ALOX12	195.66	-0.217244	0.0996939	-2.17911	0.0293235	0.622566	blue
CDC26	97.7375	0.240732	0.110512	2.17834	0.0293809	0.622967	red
TFDP1	501.446	0.252353	0.116052	2.17448	0.0296691	0.628254	red
UTP3	190.611	0.147914	0.0680725	2.17289	0.0297887	0.629655	red
EFHD1	2.86967	-1.0092	0.464596	-2.17221	0.0298398	0.629655	blue
FRMD4A	169.01	-0.254085	0.116979	-2.17205	0.029852	0.629655	blue
CA12	2.19589	0.966749	0.445597	2.16956	0.0300401	0.632799	red
RNF168	245.207	0.162047	0.0747513	2.16782	0.0301724	0.634759	red
CHD1	663.849	-0.212535	0.0980891	-2.16675	0.0302537	0.635347	blue
ANAPC1	235.086	-0.209679	0.0967856	-2.16642	0.0302789	0.635347	blue
COG5	223.997	-0.195675	0.0903448	-2.16587	0.0303208	0.635402	blue
ENDOD1	236.337	-0.260353	0.120287	-2.16443	0.0304313	0.635461	blue
SLC9A3R2	30.0896	0.287903	0.13302	2.16435	0.0304373	0.635461	red
SPPL2B	527.641	-0.166239	0.0768097	-2.1643	0.0304415	0.635461	blue
PSMD7	531.199	0.111978	0.0517983	2.1618	0.0306335	0.63695	red
TCERG1	303.41	-0.157769	0.0729807	-2.1618	0.0306338	0.63695	blue
PHF13	128.578	0.202163	0.0935405	2.16124	0.0306769	0.63695	red
CASP5	108.008	-0.547266	0.253226	-2.16118	0.0306815	0.63695	blue
FBLN2	15.8348	-0.443934	0.205564	-2.15959	0.0308042	0.63695	blue
MIR3064	71.3146	-0.287971	0.133368	-2.15923	0.0308326	0.63695	blue
KARS1	993.734	-0.236766	0.109712	-2.15807	0.0309226	0.63695	blue
IGLL5	1101.64	0.874156	0.40513	2.15772	0.0309497	0.63695	red
LRRK2	4462.41	-0.26195	0.121421	-2.15737	0.0309769	0.63695	blue
C21orf58	47.1485	-0.275559	0.127782	-2.15648	0.0310464	0.63695	blue
CFAP161	14.3244	-0.494924	0.229546	-2.1561	0.0310761	0.63695	blue
WDR62	20.4959	-0.406537	0.188598	-2.15558	0.0311165	0.63695	blue
VMA21	251.514	0.112698	0.0523028	2.15472	0.031184	0.63695	red
RAB27B	110.155	-0.278571	0.129329	-2.15398	0.031242	0.63695	blue
SNORA70	33.8432	-0.256035	0.118917	-2.15305	0.0313145	0.63695	blue
PRPSAP1	189.792	0.12285	0.0570596	2.15301	0.0313181	0.63695	red
BARD1	43.2452	-0.249988	0.116133	-2.1526	0.0313503	0.63695	blue
SAMD13	0.981171	-1.3162	0.611631	-2.15194	0.0314017	0.63695	blue
CRYBB2P1	53.2939	0.299337	0.139136	2.15139	0.031445	0.63695	red
ARHGEF34P	6.90174	-0.548174	0.254832	-2.15112	0.0314666	0.63695	blue
OR2B11	1.33987	1.38615	0.644525	2.15065	0.0315037	0.63695	red
PSMC5	578.645	0.149193	0.0693806	2.15036	0.0315265	0.63695	red
OLFM4	107.187	1.05071	0.488915	2.14906	0.0316299	0.63695	red
CDCA2	5.11298	-0.872122	0.405832	-2.14897	0.0316365	0.63695	blue
ACYP2	42.5773	0.2265	0.105415	2.14865	0.0316623	0.63695	red
POMT1	211.451	-0.192577	0.0896474	-2.14816	0.0317014	0.63695	blue
TBRG4	383.092	-0.149386	0.0695748	-2.14713	0.0317827	0.63695	blue
CD14	5750.21	0.254834	0.118691	2.14703	0.0317907	0.63695	red
PSME3IP1	959.411	-0.125422	0.0584175	-2.14699	0.031794	0.63695	blue
LINC01684	5.29812	-0.529045	0.246454	-2.14663	0.0318227	0.63695	blue
CCT6P3	53.4617	0.357381	0.166511	2.14629	0.0318498	0.63695	red
AFAP1L2	22.3514	0.314967	0.146767	2.14603	0.0318709	0.63695	red
GTF2H1	233.652	-0.119825	0.0558468	-2.1456	0.0319051	0.63695	blue
RABGGTA	289.329	-0.152457	0.0710818	-2.14482	0.0319675	0.63695	blue
TNFRSF8	204.161	0.241778	0.112731	2.14473	0.0319743	0.63695	red
USP9X	1297.09	-0.156341	0.072909	-2.14433	0.0320062	0.63695	blue
LLPH	237.047	0.181383	0.0845873	2.14433	0.0320064	0.63695	red
TAOK1	687.965	-0.199492	0.0930338	-2.1443	0.0320089	0.63695	blue
TSNAX	309.599	0.167922	0.078373	2.1426	0.0321454	0.638881	red
RILPL2	779.875	0.201954	0.0942863	2.14192	0.0322002	0.639183	red
JUN	137.288	0.288907	0.135026	2.13964	0.0323842	0.640618	red
TADA2B	702.049	0.127242	0.0594698	2.13961	0.0323866	0.640618	red
OAS3	1292.65	-0.727573	0.340086	-2.13938	0.0324049	0.640618	blue
SRSF1	1366.93	-0.0867278	0.0405448	-2.13906	0.0324309	0.640618	blue
ARL10	63.6021	0.253404	0.118495	2.13852	0.0324742	0.640693	red
TCAP	12.7946	-0.431779	0.202008	-2.13744	0.0325623	0.641052	blue
EDNRB	1.49965	1.31794	0.616703	2.13708	0.0325919	0.641052	red
STK32C	182.336	0.222504	0.10417	2.13597	0.0326822	0.641052	red
LOC101929882	12.9205	-0.452894	0.212096	-2.13532	0.0327347	0.641052	blue
BUD13	180.939	0.117985	0.0552567	2.13522	0.0327434	0.641052	red
PIDD1	209.451	-0.218691	0.102425	-2.13514	0.0327493	0.641052	blue
INTS10	351.861	-0.0991505	0.0464591	-2.13415	0.0328306	0.641052	blue
TRIM21	1032.3	-0.287153	0.134554	-2.13412	0.0328333	0.641052	blue
ADAM12	13.4131	-0.540779	0.253522	-2.13307	0.0329192	0.641052	blue
LAMTOR2	234.48	0.226579	0.106292	2.13167	0.0330344	0.641052	red
CES4A	51.6305	-0.503292	0.23622	-2.1306	0.0331218	0.641052	blue
TGFB1I1	22.1634	-0.474356	0.22266	-2.1304	0.0331382	0.641052	blue
CASC1	16.1012	-0.620441	0.291254	-2.13024	0.0331518	0.641052	blue
COQ8B	364.468	-0.160679	0.0754289	-2.1302	0.0331547	0.641052	blue
CBY1	51.2683	0.177154	0.0831796	2.12978	0.0331899	0.641052	red
ZNF496	147.713	-0.258015	0.121207	-2.12872	0.0332772	0.641052	blue
ALG8	125.433	-0.176248	0.082799	-2.12862	0.0332858	0.641052	blue
KAT7	508.066	-0.109756	0.0515653	-2.12848	0.0332972	0.641052	blue
SLC27A2	10.1776	-0.580306	0.272762	-2.12752	0.0333769	0.641052	blue
LINC00304	5.49201	-0.674311	0.317058	-2.12677	0.0334391	0.641052	blue
CNOT6L	849.528	-0.136264	0.06408	-2.12647	0.033464	0.641052	blue
LOC100505555	1.07199	1.17858	0.554253	2.12644	0.0334667	0.641052	red
LOC730098	5.53599	0.699228	0.328904	2.12593	0.0335087	0.641052	red
TMTC3	49.6008	-0.244728	0.115133	-2.12561	0.0335361	0.641052	blue
CACNA2D4	138.273	0.222711	0.104782	2.12546	0.033548	0.641052	red
ROBO3	35.1861	-0.333942	0.157135	-2.12519	0.0335707	0.641052	blue
VPS41	597.396	-0.13177	0.0620212	-2.1246	0.03362	0.641052	blue
METTL1	22.7795	-0.310551	0.146226	-2.12377	0.0336893	0.641052	blue
STUB1	244.043	0.181916	0.0856577	2.12376	0.0336903	0.641052	red
RHOQ	731.473	-0.210752	0.0992945	-2.1225	0.033796	0.641052	blue
PAQR5	1.62563	-1.21697	0.573663	-2.12141	0.0338873	0.641052	blue
USF3	292.95	-0.167712	0.0790627	-2.12125	0.0339005	0.641052	blue
PPARG	8.7429	0.543668	0.256297	2.12124	0.0339014	0.641052	red
EBNA1BP2	148.932	0.173491	0.0818235	2.12031	0.0339797	0.641052	red
RTF1	585.742	0.137467	0.0648966	2.11825	0.0341541	0.641052	red
EBPL	103.305	0.240202	0.113436	2.11752	0.0342158	0.641052	red
GYS2	1.1224	-1.26931	0.59965	-2.11675	0.0342813	0.641052	blue
KLF5	46.8535	-0.440434	0.208153	-2.11591	0.0343522	0.641052	blue
NEPRO	334.702	-0.127401	0.0602261	-2.11538	0.0343979	0.641052	blue
HDAC2-AS2	2.90859	0.768868	0.363629	2.11443	0.0344783	0.641052	red
LOC101928674	5.11824	-0.704401	0.333175	-2.11421	0.0344974	0.641052	blue
BUB1	21.5467	-0.74109	0.350589	-2.11384	0.0345286	0.641052	blue
TMEM74B	2.9186	0.789613	0.373593	2.11356	0.0345526	0.641052	red
HOXA4	2.91742	0.887571	0.41995	2.11352	0.0345565	0.641052	red
UBN2	212.602	-0.165214	0.0781737	-2.11342	0.0345646	0.641052	blue
S100A10	1510.3	0.197942	0.0936715	2.11315	0.0345882	0.641052	red
ADORA2B	20.8075	0.342995	0.16232	2.11308	0.0345937	0.641052	red
EIF2AK1	1414.15	-0.251362	0.119	-2.11229	0.0346613	0.641052	blue
DMTF1	390.813	-0.20091	0.0951487	-2.11154	0.034726	0.641052	blue
CWC27	84.1978	0.221657	0.104982	2.11138	0.0347393	0.641052	red
LIMK1	579.133	-0.222759	0.105537	-2.11072	0.0347968	0.641052	blue
LOC105747689	137.795	-0.238053	0.112844	-2.10958	0.0348946	0.641052	blue
SAT1	4700.52	-0.301741	0.143052	-2.1093	0.0349187	0.641052	blue
XPO4	186.505	-0.162637	0.0771181	-2.10893	0.0349508	0.641052	blue
EXOC1	432.47	-0.149213	0.0708109	-2.10721	0.0350997	0.641052	blue
SEC11A	706.936	0.160819	0.0763311	2.10687	0.0351291	0.641052	red
RAD51AP1	8.15278	-0.427158	0.202755	-2.10678	0.035137	0.641052	blue
SMCHD1	4623.46	-0.220575	0.10471	-2.10652	0.0351589	0.641052	blue
LINC00654	15.0418	0.41027	0.19479	2.10621	0.0351859	0.641052	red
POLD3	174.284	-0.169012	0.0802599	-2.10581	0.0352208	0.641052	blue
NDUFA8	113.451	0.273485	0.129882	2.10563	0.0352362	0.641052	red
BRICD5	60.7286	-0.250816	0.11912	-2.10557	0.035242	0.641052	blue
SH3D19	2.59262	-0.778727	0.369853	-2.1055	0.0352474	0.641052	blue
ZKSCAN5	109.675	-0.134133	0.0637096	-2.10539	0.0352577	0.641052	blue
POLB	309.328	-0.308931	0.146738	-2.10533	0.035263	0.641052	blue
ADCK5	126.677	-0.215441	0.102403	-2.10385	0.0353917	0.641052	blue
UBXN2A	76.7442	0.196084	0.0932753	2.10221	0.0355351	0.641052	red
LHB	1.36454	-1.09413	0.520502	-2.10207	0.0355475	0.641052	blue
INTS4	277.856	-0.113409	0.0539668	-2.10146	0.0356009	0.641052	blue
SHFL	453.593	-0.176594	0.0840528	-2.10098	0.0356423	0.641052	blue
SDK2	29.591	0.475066	0.226415	2.09821	0.0358869	0.641052	red
BMI1	8.31131	-0.496303	0.236572	-2.0979	0.0359143	0.641052	blue
PAXBP1-AS1	19.6912	0.29493	0.140596	2.09772	0.0359303	0.641052	red
ZNF765	60.9041	0.18406	0.0877668	2.09715	0.0359802	0.641052	red
RPL22	1702.82	0.238182	0.11359	2.09687	0.0360054	0.641052	red
RAB26	1.06677	-1.59793	0.762084	-2.09679	0.0360119	0.641052	blue
CDKL5	120.713	-0.241114	0.114995	-2.09674	0.0360165	0.641052	blue
CENPM	15.8342	-0.505244	0.240968	-2.09673	0.0360178	0.641052	blue
PI3	926.197	-0.552731	0.263626	-2.09665	0.0360246	0.641052	blue
TPH1	7.69981	0.453506	0.216316	2.0965	0.0360382	0.641052	red
KRT79	3.2856	-1.09119	0.520586	-2.09607	0.0360756	0.641052	blue
EML6	18.5211	0.47302	0.225726	2.09555	0.0361223	0.641052	red
SLC6A12	55.9735	-0.409941	0.195631	-2.09548	0.036128	0.641052	blue
ASTN2	10.4605	0.350103	0.167079	2.09544	0.0361322	0.641052	red
MGST1	126.596	0.255719	0.122044	2.0953	0.0361443	0.641052	red
SPDYC	7.44513	-0.866047	0.413396	-2.09496	0.0361746	0.641052	blue
LOC100996318	40.4277	-0.614846	0.293518	-2.09475	0.0361932	0.641052	blue
PAPOLA	1706.81	-0.127487	0.0608689	-2.09446	0.0362193	0.641052	blue
VPS52	2.15488	2.32434	1.11019	2.09364	0.0362916	0.641052	red
BIRC6	803.221	-0.18494	0.0883413	-2.09347	0.036307	0.641052	blue
HERC5	712.866	-0.69797	0.333408	-2.09344	0.0363095	0.641052	blue
CDC45	7.98169	-0.683591	0.32667	-2.0926	0.0363845	0.641052	blue
CSRNP2	151.788	-0.149218	0.0713527	-2.09128	0.036503	0.641052	blue
LINC01918	2.366	0.882383	0.421982	2.09105	0.0365238	0.641052	red
LINC01881	14.611	0.397826	0.190277	2.09077	0.0365484	0.641052	red
TTF1	141.258	0.162521	0.0778369	2.08797	0.036801	0.641052	red
LOC101928126	52.4879	0.285585	0.136777	2.08796	0.0368012	0.641052	red
NCAPG	12.233	-0.611364	0.292828	-2.08779	0.0368165	0.641052	blue
INTS8	385.663	-0.136363	0.0653194	-2.08763	0.0368314	0.641052	blue
SECTM1	4734.56	-0.399371	0.191334	-2.0873	0.0368614	0.641052	blue
TCF7L2	212.829	-0.282969	0.135618	-2.08651	0.0369323	0.641052	blue
FGFR2	12.2316	0.596506	0.285888	2.0865	0.0369333	0.641052	red
RCAN1	116.449	0.149942	0.071873	2.0862	0.0369605	0.641052	red
TMEM155	1.02031	1.45151	0.69585	2.08595	0.0369831	0.641052	red
MCM6	193.083	-0.200506	0.0961294	-2.08579	0.0369977	0.641052	blue
PARK7	740.041	0.179401	0.0860176	2.08563	0.0370125	0.641052	red
SUGP1	358.064	-0.108922	0.0522518	-2.08456	0.0371093	0.641052	blue
OR52K1	1.86692	-0.909742	0.436505	-2.08415	0.0371464	0.641052	blue
SCYL3	165.204	-0.204671	0.0982117	-2.08398	0.0371619	0.641052	blue
VIRMA	445.274	-0.103264	0.0495585	-2.08368	0.0371894	0.641052	blue
PARP3	85.3802	-0.24477	0.117495	-2.08324	0.0372293	0.641052	blue
FBXW7	293.192	-0.140866	0.0676249	-2.08305	0.0372465	0.641052	blue
MYOSLID	5.44141	-0.570273	0.273841	-2.08249	0.0372974	0.641052	blue
MIR93	1.04456	-1.27999	0.614731	-2.0822	0.0373246	0.641052	blue
BATF2	132.962	-0.687233	0.330108	-2.08184	0.0373567	0.641052	blue
RACGAP1	57.1031	-0.22341	0.107324	-2.08165	0.0373743	0.641052	blue
RAD51B	27.23	0.254607	0.122314	2.08157	0.0373813	0.641052	red
CYTH2	498.68	0.158632	0.0762136	2.08141	0.037396	0.641052	red
TBL1XR1	862.772	-0.134709	0.0647425	-2.08069	0.0374625	0.641052	blue
WASHC2C	696.892	-0.131142	0.06305	-2.07997	0.0375283	0.641052	blue
KLF2	9657.55	0.128202	0.0616378	2.07993	0.0375322	0.641052	red
PPP1R8	294.62	0.100467	0.0483089	2.07968	0.037555	0.641052	red
TNFRSF13B	34.648	0.499147	0.240032	2.0795	0.0375712	0.641052	red
LINC01355	49.6255	-0.264673	0.1273	-2.07913	0.0376059	0.641052	blue
LRRFIP1	2927.2	0.166552	0.0801081	2.07909	0.0376095	0.641052	red
MIR373	3.84513	0.713738	0.343357	2.0787	0.0376447	0.641052	red
VPS33A	352.126	0.0904356	0.0435065	2.07867	0.037648	0.641052	red
LOC100288637	6.23921	-0.462372	0.222453	-2.07852	0.0376619	0.641052	blue
LOC101593348	2.03972	-0.956145	0.460021	-2.07848	0.037665	0.641052	blue
LOC105377623	3.40551	0.681821	0.328048	2.07842	0.0376709	0.641052	red
KMT5A	229.116	0.138064	0.066471	2.07706	0.0377958	0.641052	red
IPO5	500.25	-0.127447	0.061403	-2.07558	0.0379331	0.641052	blue
C11orf65	3.76958	-0.592824	0.285652	-2.07533	0.0379556	0.641052	blue
RSRC2	458.145	0.115552	0.055703	2.07444	0.0380385	0.641052	red
KNTC1	91.9398	-0.202717	0.0977543	-2.07374	0.038103	0.641052	blue
SEPTIN10	26.435	0.347177	0.167418	2.07372	0.0381053	0.641052	red
SCFD2	98.6353	-0.191341	0.0922714	-2.07368	0.0381089	0.641052	blue
C10orf143	30.8927	0.269748	0.130103	2.07334	0.038141	0.641052	red
UBTF	1217.59	0.102337	0.049361	2.07323	0.0381512	0.641052	red
FLJ32255	342.828	-0.21543	0.103912	-2.07319	0.0381548	0.641052	blue
STX17	217.272	-0.172583	0.0832589	-2.07285	0.0381862	0.641052	blue
MORF4L1	1732.62	0.136384	0.0657958	2.07283	0.0381881	0.641052	red
REXO4	191.357	0.143759	0.0693572	2.07274	0.0381969	0.641052	red
PAPLN	44.7858	-0.242902	0.11719	-2.07272	0.0381984	0.641052	blue
SPACA9	17.9779	0.326127	0.157385	2.07217	0.0382497	0.641247	red
SLPI	326.074	-0.488402	0.235837	-2.07093	0.0383655	0.642058	blue
APH1B	339.102	-0.121125	0.0584917	-2.0708	0.0383774	0.642058	blue
RIPK3	370.825	-0.13448	0.0649651	-2.07004	0.0384486	0.642122	blue
RPS3	8758.62	0.247284	0.119466	2.06991	0.0384607	0.642122	red
SPON2	919.681	-0.478487	0.231287	-2.0688	0.0385647	0.642549	blue
COL9A3	109.068	0.362921	0.175426	2.06879	0.0385657	0.642549	red
MCM2	99.9041	-0.302552	0.146309	-2.0679	0.0386495	0.642878	blue
ALKBH5	844.423	0.0826659	0.040004	2.06644	0.0387871	0.642878	red
DHX58	352.421	-0.336906	0.16306	-2.06615	0.0388147	0.642878	blue
LOC100506302	31.3832	0.259108	0.125423	2.06588	0.0388402	0.642878	red
FUCA1	248.221	0.178362	0.0863436	2.06573	0.0388541	0.642878	red
GNB5	180.133	0.148458	0.071872	2.06559	0.0388674	0.642878	red
NUP85	274.441	-0.10908	0.052815	-2.06531	0.0388932	0.642878	blue
LOC254896	17.1363	-0.400359	0.193859	-2.06521	0.0389033	0.642878	blue
ARPC5L	290.907	0.182063	0.0882069	2.06405	0.039013	0.642985	red
EFNB2	2.76841	-0.736096	0.356629	-2.06404	0.0390141	0.642985	blue
LOC646214	4.29718	0.754053	0.365357	2.06388	0.039029	0.642985	red
RUBCN	547.251	-0.156474	0.0758887	-2.06189	0.0392187	0.64499	blue
HELZ2	1905.23	-0.330625	0.160361	-2.06176	0.0392305	0.64499	blue
FAM183BP	1.86933	-0.883846	0.428968	-2.0604	0.0393602	0.646258	blue
XAF1	1160.78	-0.489947	0.237825	-2.06012	0.0393875	0.646258	blue
NSUN7	93.2781	-0.314347	0.152734	-2.05813	0.0395773	0.648019	blue
ZNF367	38.9988	-0.26496	0.12876	-2.05779	0.0396105	0.648019	blue
TNKS	307.838	-0.141016	0.0685295	-2.05774	0.0396149	0.648019	blue
PIP4K2A	1987.77	-0.214953	0.104492	-2.05713	0.0396739	0.648327	blue
ALDOB	1.16271	1.1855	0.576452	2.05655	0.0397295	0.64838	red
LTB	1.80101	2.60744	1.26836	2.05575	0.0398064	0.64838	red
NAA25	140.117	-0.174577	0.0849309	-2.05552	0.039829	0.64838	blue
HES7	2.1817	-0.879036	0.427665	-2.05543	0.0398374	0.64838	blue
ATG12	377.789	0.115785	0.0564409	2.05144	0.0402238	0.654011	red
BCAT1	62.3119	-0.373682	0.1822	-2.05095	0.0402722	0.65414	blue
TDRD7	315.578	-0.239928	0.117029	-2.05015	0.0403501	0.654151	blue
LINC00528	192.148	-0.230961	0.112676	-2.04977	0.040387	0.654151	blue
SNORA9	4.56579	-0.593806	0.289704	-2.0497	0.0403942	0.654151	blue
CPT1C	1.50647	1.40519	0.685888	2.04872	0.04049	0.655047	red
MAP1A	41.0538	-0.381118	0.186131	-2.04758	0.0406008	0.655781	blue
LIPH	5.32329	-0.571019	0.278934	-2.04715	0.0406438	0.655781	blue
CCDC73	2.56597	-0.711679	0.347696	-2.04684	0.0406737	0.655781	blue
SCO2	76.7558	-0.39729	0.194194	-2.04584	0.0407721	0.655781	blue
EFHC1	61.5594	-0.230584	0.112709	-2.04583	0.0407732	0.655781	blue
CREG1	911.686	-0.276829	0.135317	-2.04577	0.0407786	0.655781	blue
ZDHHC14	61.9872	0.236639	0.11582	2.04317	0.041036	0.658658	red
ARMH1	254.024	-0.273245	0.133738	-2.04314	0.0410389	0.658658	blue
ADAL	19.5171	-0.310251	0.152032	-2.04069	0.0412816	0.661896	blue
VSIG10	32.3479	-0.555226	0.272268	-2.03927	0.0414235	0.662115	blue
HDAC2	377.168	0.105525	0.0517547	2.03895	0.0414551	0.662115	red
TNFAIP3	585.064	-0.183135	0.0898267	-2.03876	0.0414742	0.662115	blue
SLC9A1	574.615	-0.196955	0.0966121	-2.03861	0.0414886	0.662115	blue
ADAMTS10	153.829	-0.359063	0.176175	-2.0381	0.0415401	0.662115	blue
EIF2AK3-DT	6.8508	-0.427934	0.209992	-2.03786	0.0415644	0.662115	blue
KIAA1586	31.8505	-0.288413	0.14154	-2.03768	0.0415817	0.662115	blue
CENPI	2.65313	-0.890674	0.437219	-2.03713	0.0416366	0.662124	blue
TFEC	216.148	-0.277083	0.136043	-2.03673	0.0416771	0.662124	blue
UGGT1	744.28	-0.146038	0.0717121	-2.03645	0.041705	0.662124	blue
ANKRD35	6.28039	0.595371	0.292655	2.03438	0.0419136	0.664042	red
ERBB3	3.05985	-0.877562	0.431393	-2.03425	0.0419262	0.664042	blue
C3orf18	67.3827	0.236781	0.11641	2.03403	0.041949	0.664042	red
TPO	1.66146	1.12649	0.554063	2.03314	0.042038	0.66447	red
CST7	2349.09	-0.33999	0.167301	-2.0322	0.0421332	0.66447	blue
BTBD17	3.54874	0.92699	0.45637	2.03123	0.0422321	0.66447	red
LOC100506142	16.4953	-0.335116	0.164983	-2.03121	0.0422333	0.66447	blue
PSMG3-AS1	51.4398	0.189152	0.0931342	2.03096	0.0422587	0.66447	red
NEIL3	3.13416	-0.734728	0.361804	-2.03073	0.0422822	0.66447	blue
LNP1	3.04753	0.729723	0.359379	2.03051	0.0423047	0.66447	red
FAR2P2	6.54427	-0.732526	0.360819	-2.03018	0.0423386	0.66447	blue
DCAF10	261.736	-0.158295	0.0779739	-2.03011	0.0423457	0.66447	blue
PRNP	483.814	0.165966	0.0817749	2.02954	0.0424031	0.664657	red
ODF3B	1023.95	-0.365083	0.179995	-2.02829	0.0425303	0.664657	blue
LDLRAD3	36.6203	0.279841	0.137974	2.02821	0.0425385	0.664657	red
C4BPA	182.384	-1.33448	0.658012	-2.02805	0.0425555	0.664657	blue
IQCG	30.5487	0.247701	0.122142	2.02797	0.042563	0.664657	red
HSBP1L1	34.4982	-0.335661	0.1656	-2.02694	0.0426687	0.665665	blue
PTK7	17.0294	-0.400817	0.197815	-2.02622	0.0427423	0.666015	blue
AFAP1	45.2765	-0.313077	0.154536	-2.02592	0.0427735	0.666015	blue
SERPINF1	65.777	-0.248776	0.122836	-2.02526	0.0428404	0.666416	blue
PRR5L	426.547	-0.343596	0.169719	-2.0245	0.0429189	0.666733	blue
FAM117A	1279.46	-0.273005	0.134867	-2.02426	0.0429433	0.666733	blue
SGCB	29.0405	0.254878	0.126001	2.02283	0.0430911	0.668337	red
SNRNP35	154.491	0.210927	0.104292	2.02246	0.0431292	0.668337	red
COMMD3	67.1581	-0.284683	0.14088	-2.02075	0.0433061	0.669241	blue
PEA15	566.227	0.157184	0.0777985	2.02039	0.0433428	0.669241	red
SGO2	22.9984	-0.266588	0.131955	-2.0203	0.0433528	0.669241	blue
ARF6	1678.2	0.0869126	0.0430272	2.01995	0.043389	0.669241	red
H2AC11	10.8426	0.458869	0.227183	2.01982	0.043402	0.669241	red
HABP4	132.101	0.213971	0.105953	2.0195	0.0434357	0.669241	red
C2orf42	116.803	-0.124338	0.0616084	-2.01819	0.0435712	0.670119	blue
ELOVL6	51.4448	-0.351126	0.174056	-2.01732	0.0436623	0.670119	blue
RBM15B	510.863	0.123862	0.0614205	2.01662	0.0437356	0.670119	red
SNORD28	1.40045	-1.14443	0.567545	-2.01646	0.0437523	0.670119	blue
MAPK7	231.873	0.155106	0.0769222	2.01641	0.0437575	0.670119	red
PEX11B	258.431	-0.170037	0.0843358	-2.01619	0.0437806	0.670119	blue
TIMM10	99.9608	-0.441142	0.218803	-2.01617	0.0437827	0.670119	blue
RIPOR3	28.8239	-0.427899	0.212332	-2.01523	0.0438801	0.670608	blue
MYO16-AS1	5.74651	-0.73301	0.363764	-2.01507	0.0438975	0.670608	blue
TMEM135	63.9088	-0.198874	0.0987221	-2.01448	0.0439589	0.670913	blue
NDRG2	90.0454	-0.208895	0.103774	-2.01298	0.0441172	0.671621	blue
TRIM2	17.9841	-0.382144	0.189885	-2.0125	0.0441672	0.671621	blue
ZNF596	16.5759	-0.329189	0.163665	-2.01135	0.044288	0.671621	blue
GPR61	1.2302	1.46468	0.728231	2.01128	0.0442958	0.671621	red
CNDP2	992.513	-0.207961	0.1034	-2.01124	0.0443003	0.671621	blue
ORMDL1	466.736	-0.173055	0.0860471	-2.01116	0.0443081	0.671621	blue
BCCIP	141.069	0.172405	0.0857403	2.01078	0.0443487	0.671621	red
LPCAT4	284.887	0.11994	0.0596546	2.01057	0.0443704	0.671621	red
FASTK	568.967	-0.16791	0.083542	-2.00988	0.0444435	0.671621	blue
LOC730101	2.89169	-0.787609	0.391895	-2.00975	0.0444581	0.671621	blue
TRIM33	606.368	-0.128817	0.0641164	-2.00912	0.0445247	0.671621	blue
MRPS31P5	53.6522	0.271158	0.134982	2.00885	0.0445533	0.671621	red
C1orf159	119.238	-0.218383	0.108715	-2.00877	0.0445618	0.671621	blue
TOPBP1	338.309	-0.152676	0.0760135	-2.00853	0.0445865	0.671621	blue
PRR5	450.313	-0.239164	0.119182	-2.0067	0.0447814	0.673491	blue
LOC100291105	7.09726	-0.483922	0.241167	-2.00658	0.0447939	0.673491	blue
RAMAC	18.1225	0.316945	0.157987	2.00615	0.0448398	0.673555	red
YTHDC2	249.413	-0.163493	0.0815582	-2.00462	0.0450033	0.675383	blue
BTNL9	7.93194	0.719125	0.3589	2.00369	0.0451033	0.675687	red
RUNDC3A	620.762	-0.591487	0.295204	-2.00365	0.0451071	0.675687	blue
PTCH2	11.4428	-0.388236	0.193802	-2.00326	0.0451489	0.675688	blue
LINC02381	2.94975	0.937074	0.468101	2.00186	0.0452993	0.677312	red
MMRN1	37.0373	-0.427591	0.213731	-2.0006	0.0454355	0.677546	blue
UBE2S	186.16	-0.291205	0.145574	-2.0004	0.0454574	0.677546	blue
TBC1D30	50.2333	-0.303104	0.151573	-1.99972	0.0455306	0.677546	blue
C12orf65	114.919	0.168848	0.0844512	1.99936	0.0455698	0.677546	red
CYSLTR1	239.006	-0.22191	0.111024	-1.99875	0.0456349	0.677546	blue
NINL	27.2456	-0.571436	0.285962	-1.99829	0.0456849	0.677546	blue
SCGB1B2P	6.74148	-0.433342	0.216869	-1.99817	0.0456981	0.677546	blue
ZNF33B	184.191	0.169499	0.0848423	1.99781	0.0457371	0.677546	red
TLR2	3907.68	-0.213828	0.107046	-1.99754	0.045766	0.677546	blue
TFCP2L1	11.5871	0.563307	0.282046	1.99722	0.0458017	0.677546	red
AUH	66.668	0.188233	0.0942521	1.99712	0.0458121	0.677546	red
DICER1	1180.64	-0.183957	0.0921133	-1.99707	0.0458175	0.677546	blue
SPACA6	33.4249	-0.443202	0.221994	-1.99646	0.0458836	0.677577	blue
GSTA1	1.30977	-1.31242	0.657431	-1.99628	0.0459033	0.677577	blue
GPR37L1	1.23369	1.14718	0.574806	1.99576	0.04596	0.677795	red
PARP8	2094.6	-0.164942	0.0826918	-1.99466	0.0460803	0.678705	blue
MAP4K2	883.681	-0.0901357	0.0451967	-1.9943	0.0461194	0.678705	blue
DNASE1L3	8.07319	-0.533751	0.267673	-1.99404	0.0461476	0.678705	blue
SMS	357.349	0.126483	0.0634611	1.99308	0.046253	0.679637	red
GSTM2	95.5205	-0.372292	0.186853	-1.99243	0.0463237	0.679984	blue
TERF1	152.561	0.125398	0.0629477	1.9921	0.0463606	0.679984	red
GTPBP1	780.179	-0.181986	0.0913933	-1.99124	0.0464543	0.680382	blue
PPM1L	121.714	-0.198979	0.0999353	-1.99108	0.0464719	0.680382	blue
PLEKHM1P1	308.401	-0.196406	0.0986942	-1.99004	0.0465862	0.681439	blue
ZNF668	145.53	-0.144538	0.0726832	-1.9886	0.0467448	0.681519	blue
PTGER4P2-CDK2AP2P2	6.36571	0.665105	0.334565	1.98797	0.046815	0.681519	red
ANKRD34B	28.6059	-0.34791	0.175037	-1.98764	0.046852	0.681519	blue
DDX12P	58.1412	-0.283367	0.14262	-1.98686	0.0469375	0.681519	blue
ADIRF	2.18888	-0.888352	0.447251	-1.98625	0.0470054	0.681519	blue
GBA2	757.834	-0.100257	0.0504798	-1.98609	0.0470234	0.681519	blue
TMEM44-AS1	32.5217	-0.336705	0.169584	-1.98548	0.0470911	0.681519	blue
RGS1	18.207	-0.510934	0.257354	-1.98534	0.0471067	0.681519	blue
WFDC3	1.04832	-1.05934	0.533703	-1.98488	0.0471578	0.681519	blue
TRIM34	2.46239	-0.78272	0.394355	-1.98481	0.0471657	0.681519	blue
GPR89B	41.5294	-0.217786	0.109729	-1.98475	0.0471718	0.681519	blue
KAT2A	319.284	-0.162073	0.0816713	-1.98445	0.0472052	0.681519	blue
MAP3K21	18.6326	0.360501	0.181723	1.98379	0.0472791	0.681519	red
BTK	782.37	0.132089	0.0665931	1.98352	0.0473096	0.681519	red
ALDH2	1044.1	0.207409	0.104581	1.98323	0.0473414	0.681519	red
PLCB2	3816.23	-0.158333	0.0798485	-1.98292	0.0473761	0.681519	blue
SPINK8	6.85653	-0.52578	0.265234	-1.98232	0.047443	0.681519	blue
LINC02648	37.2502	-0.358236	0.18075	-1.98195	0.047485	0.681519	blue
EID2	100.494	0.154177	0.0778266	1.98103	0.0475878	0.681519	red
LDB3	1.17034	-1.10375	0.557216	-1.98083	0.0476103	0.681519	blue
DNAJB5	31.1799	0.35583	0.179652	1.98066	0.0476292	0.681519	red
CD300LB	631.056	0.166938	0.0842918	1.98048	0.0476495	0.681519	red
SPTBN5	60.0579	-0.387676	0.19576	-1.98036	0.0476627	0.681519	blue
TRIP13	6.56617	-0.763739	0.38574	-1.97993	0.0477114	0.681519	blue
TMBIM1	1818.55	0.112223	0.0566848	1.97977	0.0477292	0.681519	red
RPL39L	12.4318	-0.414689	0.209469	-1.97972	0.0477353	0.681519	blue
PROSER2	21.6514	-0.330032	0.166742	-1.97929	0.047783	0.681519	blue
LPIN2	1735.28	-0.185256	0.0936001	-1.97923	0.0477898	0.681519	blue
CD52	900.136	-0.319107	0.161245	-1.97902	0.0478133	0.681519	blue
LIMD1-AS1	2.68082	-0.704864	0.356427	-1.97758	0.0479757	0.682916	blue
C5	23.5633	-0.314896	0.159247	-1.97741	0.0479958	0.682916	blue
MAPKAPK5	187.157	0.132149	0.066895	1.97547	0.0482148	0.684675	red
REC8	321.914	-0.242462	0.122739	-1.97543	0.0482192	0.684675	blue
IFIT1B	185.939	-0.5221	0.264414	-1.97455	0.0483192	0.684675	blue
H2AW	60.9834	-0.438464	0.222127	-1.97394	0.0483888	0.684675	blue
CMTR1	582.663	-0.229893	0.116499	-1.97335	0.0484557	0.684675	blue
TMEM97	23.0283	-0.243411	0.123367	-1.97307	0.0484877	0.684675	blue
PSMC4	506.632	-0.103503	0.0524606	-1.97296	0.0485004	0.684675	blue
TTC28	13.3009	-0.370322	0.187732	-1.97261	0.0485398	0.684675	blue
BMS1P1	6.70111	0.518015	0.262628	1.97243	0.0485604	0.684675	red
RIOK1	113.503	0.140618	0.0713088	1.97195	0.048615	0.684675	red
KCNJ2	1045.99	-0.326801	0.165803	-1.97102	0.0487214	0.684675	blue
FAM122A	246.697	-0.102069	0.0517853	-1.97101	0.0487224	0.684675	blue
TARBP2	136.349	-0.147677	0.0749317	-1.97082	0.0487449	0.684675	blue
DEPDC7	4.84844	-0.538168	0.273074	-1.97078	0.0487493	0.684675	blue
TVP23B	183.326	0.159311	0.0808417	1.97066	0.0487629	0.684675	red
COLCA1	1.95918	1.20383	0.611072	1.97003	0.0488349	0.684675	red
PFDN1	214.563	0.145716	0.0739844	1.96955	0.0488897	0.684675	red
CKS2	25.6434	-0.325489	0.165267	-1.96947	0.0488991	0.684675	blue
SORCS3	6.16708	-0.547133	0.277837	-1.96926	0.0489235	0.684675	blue
UBE2G2	675.509	0.116524	0.0592152	1.96781	0.0490903	0.686304	red
USF1	1236.35	-0.171871	0.0873546	-1.96751	0.0491247	0.686304	blue
LILRA6	34.8253	-0.543206	0.276226	-1.96653	0.0492376	0.686951	blue
INTS6	402.208	-0.121011	0.0615487	-1.9661	0.0492867	0.686951	blue
VCL	1616.22	-0.16601	0.0844403	-1.966	0.0492984	0.686951	blue
LOXL3	101.169	-0.182115	0.0926807	-1.96497	0.0494172	0.688013	blue
CNPY4	87.7825	0.197558	0.100586	1.96406	0.0495231	0.688895	red
PLXNB3	13.5895	-0.639154	0.325624	-1.96286	0.0496624	0.689266	blue
RNF121	90.6608	0.158326	0.0806662	1.96273	0.0496777	0.689266	red
GSTK1	2124.68	-0.175091	0.0892138	-1.9626	0.0496922	0.689266	blue
NUDT15	56.4817	0.173394	0.0883693	1.96216	0.0497444	0.689266	red
RXRB	51.85	-0.554221	0.282526	-1.96166	0.0498016	0.689266	blue
LINC01948	3.63401	-0.63609	0.324266	-1.96163	0.0498054	0.689266	blue
DDB1	1185.64	-0.120059	0.0612274	-1.96088	0.0498932	0.689891	blue
IRF9	2253.47	-0.246865	0.12592	-1.96049	0.0499382	0.689923	blue
MIA3	702.331	-0.154618	0.0789127	-1.95936	0.0500706	0.691163	gray
ADCY10P1	95.863	-0.212842	0.108668	-1.95864	0.0501551	0.691202	gray
ZNF771	19.1449	-0.309931	0.158241	-1.95861	0.0501589	0.691202	gray
SLC1A1	1.18862	1.14752	0.586051	1.95805	0.0502247	0.691275	gray
H2BC5	106.857	0.399422	0.204033	1.95763	0.050273	0.691275	gray
PRKXP1	169.202	0.258401	0.132037	1.95704	0.0503424	0.691275	gray
MFSD5	357.539	-0.12257	0.0626316	-1.957	0.0503475	0.691275	gray
AQR	367.12	-0.128945	0.0658977	-1.95674	0.0503779	0.691275	gray
VPS9D1	563.05	-0.325463	0.166379	-1.95615	0.0504471	0.691538	gray
SORBS2	1.89429	-0.930499	0.475758	-1.95582	0.0504861	0.691538	gray
GUCA1B	33.9796	-0.210059	0.107422	-1.95545	0.0505301	0.691538	gray
LOC101928988	5.37293	0.547524	0.280072	1.95494	0.0505901	0.691538	gray
ERICH1	227.832	0.158477	0.0810972	1.95416	0.0506827	0.691538	gray
EFNB1	83.9337	-0.153228	0.0784139	-1.95409	0.0506907	0.691538	gray
NME8	87.5552	-0.265817	0.136034	-1.95404	0.0506963	0.691538	gray
ORAI3	475.382	0.152446	0.0780681	1.95274	0.0508509	0.691874	gray
PITPNM2	230.334	-0.20865	0.106852	-1.95269	0.0508559	0.691874	gray
XRCC2	3.73518	-0.688855	0.352907	-1.95194	0.0509449	0.691874	gray
ASCL2	211.068	-0.328886	0.168532	-1.95148	0.0510005	0.691874	gray
TSPEAR	8.92118	-0.763222	0.391166	-1.95115	0.0510396	0.691874	gray
SLC22A17	31.0779	-0.341612	0.175084	-1.95113	0.0510414	0.691874	gray
DUSP19	11.0137	0.402305	0.206234	1.95072	0.0510899	0.691874	gray
HOXB-AS1	9.28488	-0.449432	0.230397	-1.95068	0.0510947	0.691874	gray
LRBA	343.97	-0.213267	0.109341	-1.95047	0.0511203	0.691874	gray
IFIT2	3190.58	-0.506774	0.259901	-1.94987	0.0511915	0.691874	gray
RAMP3	4.7502	-0.863528	0.442896	-1.94973	0.0512082	0.691874	gray
CCDC130	492.761	-0.147971	0.0759278	-1.94884	0.0513143	0.691874	gray
SARS2	90.6028	-0.196033	0.100592	-1.94879	0.0513205	0.691874	gray
H2AC13	2.6418	0.897431	0.460566	1.94854	0.0513505	0.691874	gray
ZBP1	699.137	-0.321287	0.164895	-1.94844	0.0513624	0.691874	gray
BRD7	450.753	0.10013	0.0514278	1.947	0.0515351	0.693623	gray
KRT17P1	2.00387	-0.895275	0.459914	-1.94661	0.0515812	0.693666	gray
LTBP3	661.724	-0.2271	0.116687	-1.94623	0.0516274	0.693711	gray
LOC101928402	1.32415	-1.12115	0.57628	-1.94549	0.0517161	0.694048	gray
UHMK1	1001.49	-0.126572	0.0650784	-1.94492	0.0517848	0.694048	gray
FOXK2	345.88	0.0969114	0.0498302	1.94483	0.051795	0.694048	gray
EIF2S1	288.725	0.114171	0.0587172	1.94443	0.0518442	0.694048	gray
SEC23IP	326.633	-0.1266	0.0651158	-1.94424	0.051867	0.694048	gray
SOX12	105.348	-0.169801	0.0873717	-1.94343	0.0519642	0.694744	gray
TXNDC15	280.605	0.122055	0.0628148	1.94309	0.0520049	0.694744	gray
SCARNA17	8.96607	-0.498748	0.256835	-1.9419	0.0521496	0.696103	gray
STT3A	510.245	-0.12203	0.062872	-1.94093	0.0522673	0.697098	gray
ARFGAP3	490.362	0.121468	0.0626038	1.94026	0.0523477	0.697595	gray
EIF3A	1391.32	0.1829	0.0943366	1.93881	0.052525	0.699323	gray
LOC105378479	1.17727	-1.1104	0.572817	-1.93849	0.0525638	0.699323	gray
KIF4A	5.05171	-0.68408	0.353653	-1.93433	0.0530726	0.704146	gray
CCDC3	5.22109	-0.720993	0.372788	-1.93406	0.0531061	0.704146	gray
LINC00896	2.65225	-0.778064	0.402311	-1.93399	0.0531148	0.704146	gray
CLCN5	79.687	-0.191153	0.0988461	-1.93384	0.0531322	0.704146	gray
ANKH	543.395	0.215425	0.111416	1.93352	0.053172	0.704146	gray
ING1	331.589	0.13018	0.0673414	1.93313	0.0532205	0.704146	gray
ZSCAN16-AS1	31.2334	0.282299	0.146039	1.93304	0.053231	0.704146	gray
MARCHF8	131.468	-0.405282	0.209841	-1.93137	0.0534367	0.706081	gray
MRPL51	201.88	0.220884	0.114469	1.92963	0.0536521	0.706081	gray
ITGA2B	1137.93	-0.455793	0.236244	-1.92933	0.0536896	0.706081	gray
HDHD2	159.009	0.148881	0.0771716	1.92922	0.0537034	0.706081	gray
NUP88	211.742	-0.161961	0.0839555	-1.92913	0.0537145	0.706081	gray
AURKA	18.865	-0.403274	0.209064	-1.92895	0.0537368	0.706081	gray
LOC101929709	9.44815	-0.435634	0.225851	-1.92886	0.0537484	0.706081	gray
SORCS2	6.74646	-0.611901	0.317275	-1.92861	0.0537787	0.706081	gray
EXOC3L1	55.4928	-0.608422	0.315518	-1.92833	0.0538146	0.706081	gray
SRSF9	374.042	0.13633	0.0707037	1.92819	0.0538317	0.706081	gray
ETHE1	188.834	0.176999	0.0918123	1.92784	0.0538755	0.706081	gray
PIGU	93.0273	-0.162562	0.0843323	-1.92763	0.0539009	0.706081	gray
ANKFY1	674.785	-0.19422	0.100793	-1.92692	0.0539902	0.706678	gray
HLA-DPB1	1699.84	-0.479261	0.248926	-1.92531	0.0541905	0.707765	gray
RECQL4	50.3609	-0.229176	0.119055	-1.92495	0.0542352	0.707765	gray
CDV3	1902.03	0.0761806	0.0395817	1.92464	0.054274	0.707765	gray
NOL8	277.129	-0.129453	0.0672627	-1.92459	0.0542802	0.707765	gray
MTHFD2P1	2.08982	-0.819343	0.425743	-1.9245	0.0542921	0.707765	gray
TTC13	292.434	-0.1329	0.0690819	-1.9238	0.0543799	0.708339	gray
MIR657	2.05106	-0.85676	0.445708	-1.92224	0.0545749	0.709638	gray
TMEM107	92.0244	0.168015	0.0874325	1.92166	0.0546491	0.709638	gray
CYFIP1	274.936	0.192356	0.100117	1.92131	0.0546922	0.709638	gray
PGAP1	20.4504	-0.303	0.157747	-1.92079	0.0547577	0.709638	gray
LCP2	2652.52	-0.195076	0.101562	-1.92076	0.0547625	0.709638	gray
GTSF1L	1.58627	-1.17679	0.612835	-1.92025	0.0548267	0.709638	gray
NACA4P	1.28295	0.998341	0.519921	1.92018	0.0548356	0.709638	gray
MED29	501.857	0.0731265	0.0380842	1.92013	0.054842	0.709638	gray
ADAP2	196.393	0.17987	0.0937144	1.91934	0.0549412	0.709638	gray
LINC00663	34.8786	-0.258236	0.134574	-1.91891	0.0549951	0.709638	gray
PLEKHH2	3.40708	-0.744351	0.387925	-1.9188	0.0550092	0.709638	gray
LCNL1	7.74063	-0.601897	0.313759	-1.91834	0.0550677	0.709638	gray
IER5	713.365	0.148401	0.0773589	1.91834	0.0550679	0.709638	gray
SEPTIN7	1313.08	0.130195	0.0678812	1.91798	0.0551134	0.709638	gray
ANKRD17	467.702	-0.17106	0.0892123	-1.91745	0.0551805	0.709638	gray
DCDC2B	9.70137	-0.368863	0.192372	-1.91745	0.0551814	0.709638	gray
BMP2K	242.598	-0.268067	0.139841	-1.91694	0.0552453	0.709895	gray
RAB38	8.96382	-0.485677	0.253517	-1.91575	0.0553965	0.710399	gray
BPI	203.242	0.646923	0.337687	1.91575	0.0553969	0.710399	gray
ZNF582	20.2959	-0.272164	0.142078	-1.9156	0.0554162	0.710399	gray
HIRIP3	108.351	0.167071	0.0872608	1.91461	0.055542	0.710972	gray
SRD5A1	157.531	0.162988	0.085133	1.91451	0.0555546	0.710972	gray
UBA6	336.662	-0.143049	0.0747415	-1.91391	0.0556316	0.710972	gray
IFIT5	490.899	-0.429815	0.224579	-1.91387	0.0556367	0.710972	gray
CACNB4	52.6852	-0.423402	0.221276	-1.91346	0.0556894	0.711084	gray
PTPN2	314.516	0.125631	0.0657158	1.91173	0.055911	0.712978	gray
CEROX1	54.8372	-0.416059	0.217696	-1.9112	0.0559793	0.712978	gray
LRCH4	2754.93	-0.138374	0.072421	-1.91069	0.056045	0.712978	gray
POLA2	161.788	-0.122822	0.0642911	-1.9104	0.0560814	0.712978	gray
DDX60	488.274	-0.435489	0.227978	-1.91022	0.0561044	0.712978	gray
NBAS	244.921	-0.16204	0.084832	-1.91013	0.056117	0.712978	gray
CEP135	100.661	0.16922	0.0886013	1.9099	0.0561463	0.712978	gray
PLCH2	3.63439	-0.695206	0.364179	-1.90897	0.0562659	0.713711	gray
RETREG1	78.6363	-0.214631	0.112445	-1.90877	0.0562922	0.713711	gray
ANKRD55	52.9133	-0.311183	0.163078	-1.90818	0.0563678	0.713909	gray
NETO2	44.556	-0.200044	0.104847	-1.90796	0.056396	0.713909	gray
MDM4	1094.34	-0.0907265	0.0475741	-1.90706	0.056513	0.71483	gray
GUSBP11	366.871	-0.183629	0.0963275	-1.9063	0.0566109	0.715509	gray
MRPS9	61.335	0.183599	0.0963392	1.90575	0.0566822	0.715851	gray
SMC2	70.3791	-0.217873	0.114386	-1.90472	0.0568171	0.716183	gray
NSMCE1-DT	10.6163	-0.567285	0.297984	-1.90374	0.0569435	0.716183	gray
MIR3936HG	4.95816	0.499463	0.262379	1.90359	0.0569634	0.716183	gray
TSN	393.963	0.0843137	0.0442957	1.90343	0.0569844	0.716183	gray
ZNF622	297.392	0.168095	0.0883128	1.9034	0.0569885	0.716183	gray
COL6A6	1.24408	-1.14451	0.6013	-1.90339	0.056989	0.716183	gray
LINC02870	2.67388	-0.770142	0.404663	-1.90317	0.0570184	0.716183	gray
LYSMD1	100.721	-0.42698	0.22443	-1.90251	0.0571046	0.716709	gray
SLC5A2	5.24453	-0.598189	0.314695	-1.90085	0.0573217	0.718458	gray
ATG14	231.886	-0.205539	0.108136	-1.90075	0.0573343	0.718458	gray
E2F8	4.31215	-0.785904	0.413541	-1.90043	0.0573771	0.718458	gray
SERPINB2	21.8344	0.424211	0.223277	1.89993	0.0574423	0.718527	gray
SSTR3	57.1792	-0.33429	0.175969	-1.89971	0.0574715	0.718527	gray
ZNF767P	228.749	-0.133799	0.0704482	-1.89925	0.057531	0.718715	gray
DCP1A	340.84	-0.101872	0.053676	-1.89792	0.0577073	0.719102	gray
RBM8A	512.145	0.105728	0.0557186	1.89753	0.0577574	0.719102	gray
GALC	418.806	-0.148043	0.0780194	-1.89752	0.0577597	0.719102	gray
PALB2	59.3058	-0.166847	0.0879322	-1.89745	0.0577682	0.719102	gray
ERI2	13.9141	-0.335766	0.176968	-1.89733	0.0577842	0.719102	gray
POU4F1	1.47253	-0.947421	0.499602	-1.89635	0.0579134	0.719469	gray
PPP1R37	225.998	-0.151999	0.0801585	-1.89623	0.0579299	0.719469	gray
DNM3	40.7995	-0.28946	0.152661	-1.8961	0.0579471	0.719469	gray
CRYBG1	1102.59	-0.10962	0.0578554	-1.89472	0.0581292	0.72039	gray
KRT17P2	6.49946	-0.561652	0.296474	-1.89444	0.0581666	0.72039	gray
HBE1	1.17445	1.333	0.703688	1.8943	0.0581851	0.72039	gray
PRPF3	412.306	-0.0960168	0.0507055	-1.89362	0.058276	0.72039	gray
PCBP3	32.2633	-0.382504	0.202001	-1.89357	0.0582815	0.72039	gray
TIGAR	140.221	0.12407	0.0655235	1.89352	0.0582885	0.72039	gray
ETV7	63.0881	-0.638321	0.337259	-1.89267	0.0584016	0.721134	gray
KRBA2	13.5418	0.307811	0.162718	1.89169	0.0585324	0.721134	gray
SEC63	394.347	0.082305	0.0435127	1.89152	0.0585555	0.721134	gray
HLA-L	1.42163	-1.34721	0.712412	-1.89106	0.0586164	0.721134	gray
UPRT	63.5146	0.166029	0.0877997	1.891	0.0586246	0.721134	gray
SERBP1	1461.11	0.0750597	0.0396985	1.89074	0.0586585	0.721134	gray
MIGA2	436.883	-0.116053	0.0613872	-1.89051	0.0586892	0.721134	gray
LOC100133331	78.7483	-0.380951	0.201519	-1.89039	0.0587052	0.721134	gray
DUS3L	218	-0.170805	0.0903777	-1.8899	0.0587716	0.721402	gray
SNORD80	12.2402	-0.315855	0.167209	-1.88899	0.0588935	0.722349	gray
CPLANE1	35.1206	-0.222985	0.118068	-1.88862	0.0589429	0.722408	gray
PCGF5	2040.71	-0.311269	0.164882	-1.88783	0.0590483	0.722691	gray
MIR3142HG	29.2663	-0.269304	0.142683	-1.88742	0.0591038	0.722691	gray
ATAD2	93.7014	-0.202595	0.107436	-1.88573	0.059332	0.722691	gray
LOC100996419	3.3352	0.660727	0.350423	1.88552	0.0593603	0.722691	gray
DOCK8-AS1	30.5191	0.282305	0.149723	1.88551	0.0593606	0.722691	gray
LGSN	2.42155	-1.12304	0.595688	-1.88529	0.0593909	0.722691	gray
MASP2	71.4735	-0.164968	0.08751	-1.88514	0.0594113	0.722691	gray
CHAF1B	22.9462	-0.337422	0.179007	-1.88496	0.0594353	0.722691	gray
EMC4	150.368	0.140862	0.0747552	1.88431	0.0595229	0.722691	gray
RICTOR	1068.93	-0.206925	0.109824	-1.88415	0.0595451	0.722691	gray
ATG2A	1314.35	-0.208717	0.110817	-1.88345	0.0596401	0.722691	gray
ZNF331	95.321	0.200507	0.10646	1.88339	0.0596473	0.722691	gray
DERL1	587.993	-0.0917875	0.0487442	-1.88304	0.0596947	0.722691	gray
TMPRSS3	9.98608	-0.433527	0.230252	-1.88283	0.059723	0.722691	gray
KCNAB1	11.7888	-0.339147	0.180142	-1.88267	0.059745	0.722691	gray
KCNAB3	37.817	-0.245816	0.13057	-1.88264	0.0597495	0.722691	gray
NOTCH2	2850.67	-0.210349	0.111735	-1.88258	0.0597578	0.722691	gray
SF3B3	915.255	-0.152127	0.0808119	-1.88249	0.0597701	0.722691	gray
ME1	13.2789	0.45034	0.239342	1.88157	0.0598939	0.723352	gray
TMPRSS5	6.37425	-0.57775	0.307134	-1.8811	0.0599581	0.723352	gray
MARCHF6	1054.1	-0.102217	0.0543416	-1.88101	0.0599709	0.723352	gray
SUDS3	478.963	-0.103466	0.0550124	-1.88077	0.0600036	0.723352	gray
NADSYN1	1040.85	-0.115507	0.0614462	-1.8798	0.0601347	0.723956	gray
ZCRB1	125.174	0.146182	0.0778096	1.87872	0.0602828	0.723956	gray
ZNF7	132.422	0.128536	0.0684214	1.87859	0.060301	0.723956	gray
CCDC14	150.687	-0.1857	0.0988707	-1.87821	0.0603529	0.723956	gray
CROCC2	22.9538	-0.457241	0.243458	-1.87811	0.0603658	0.723956	gray
SLC35G2	5.49532	0.909718	0.484386	1.87809	0.0603693	0.723956	gray
ALDH1A1	298.534	-0.277015	0.14758	-1.87705	0.0605111	0.723956	gray
SET	1832.93	0.075382	0.0401612	1.87699	0.0605201	0.723956	gray
DIAPH3	1.66666	-1.04278	0.555673	-1.8766	0.0605725	0.723956	gray
MIR181A2HG	1.82087	-0.922377	0.491553	-1.87646	0.0605928	0.723956	gray
APBB2	7.44145	-0.475151	0.253345	-1.87551	0.0607223	0.723956	gray
CAHM	18.5861	-0.311541	0.166131	-1.87527	0.0607554	0.723956	gray
SNHG10	36.6134	-0.340141	0.181394	-1.87515	0.0607718	0.723956	gray
ANAPC4	249.962	-0.122933	0.0655806	-1.87453	0.0608575	0.723956	gray
LINC00239	7.89957	-0.417671	0.222934	-1.87352	0.0609968	0.723956	gray
PJVK	6.98061	-0.485778	0.259301	-1.87341	0.0610115	0.723956	gray
KCNN3	4.64229	0.779592	0.416137	1.8734	0.0610127	0.723956	gray
XCL2	51.5304	0.397569	0.212249	1.87313	0.0610503	0.723956	gray
LOC100507634	8.49947	-0.409403	0.218573	-1.87307	0.0610585	0.723956	gray
ZKSCAN8	239.527	-0.18206	0.097203	-1.87298	0.0610708	0.723956	gray
PLAAT4	612.557	-0.298849	0.15958	-1.87272	0.061107	0.723956	gray
SAMD9	770.811	-0.251327	0.134266	-1.87185	0.0612273	0.723956	gray
TTC31	295.544	-0.115871	0.0619091	-1.87163	0.0612583	0.723956	gray
TMEM131L	801.238	-0.113	0.0603793	-1.8715	0.0612761	0.723956	gray
ASH1L	404.892	-0.188799	0.100892	-1.8713	0.0613033	0.723956	gray
KCCAT198	1.36963	-1.12521	0.601503	-1.87067	0.0613909	0.723956	gray
OTUD4	313.606	-0.134374	0.0718441	-1.87036	0.061434	0.723956	gray
LOC200772	55.1488	-0.400867	0.214355	-1.87011	0.0614691	0.723956	gray
LOXL1	9.35691	-0.453563	0.242542	-1.87004	0.0614786	0.723956	gray
ENTPD5	81.3874	-0.226675	0.121218	-1.86997	0.0614874	0.723956	gray
ARMC8	377.448	-0.0940691	0.0503115	-1.86973	0.0615207	0.723956	gray
VMO1	8.00155	-0.636418	0.340429	-1.86946	0.0615589	0.723956	gray
KIF3A	43.6809	0.25158	0.134594	1.86918	0.0615973	0.723956	gray
TELO2	381.295	-0.129568	0.0693375	-1.86865	0.0616708	0.723956	gray
PCDHGA10	1.78867	-0.912848	0.48852	-1.8686	0.0616784	0.723956	gray
PSMA6	590.99	-0.247	0.132198	-1.86841	0.0617043	0.723956	gray
CD209	8.26217	-0.577163	0.308941	-1.8682	0.0617341	0.723956	gray
VPS25	259.527	-0.182902	0.0979139	-1.86799	0.0617641	0.723956	gray
HSPA1A	21.6844	1.94642	1.04214	1.86772	0.0618011	0.723956	gray
UBE2Q1-AS1	1.77417	0.898102	0.480958	1.86732	0.0618569	0.723956	gray
MMP23B	9.22836	-0.510845	0.273604	-1.86709	0.0618885	0.723956	gray
APOL3	754.862	-0.210337	0.112693	-1.86646	0.0619767	0.724336	gray
ATP11C	148.067	-0.158606	0.085003	-1.86589	0.0620568	0.724336	gray
HEXIM2	46.8701	-0.226273	0.121277	-1.86576	0.0620756	0.724336	gray
TUBGCP6	986.937	-0.136825	0.0733415	-1.86558	0.0621	0.724336	gray
TTC39A	12.354	-0.451602	0.242178	-1.86475	0.0622161	0.724846	gray
FNDC10	60.732	0.195875	0.105059	1.86444	0.0622604	0.724846	gray
JDP2	468.455	0.192108	0.103045	1.86431	0.0622782	0.724846	gray
SLC3A2	614.603	-0.11771	0.0631501	-1.86398	0.0623249	0.724869	gray
IL31RA	5.41595	-0.70986	0.380905	-1.86361	0.0623761	0.724943	gray
UBL7	685.024	-0.173744	0.0932647	-1.86292	0.062474	0.725012	gray
NID1	98.897	-0.343032	0.184152	-1.86276	0.0624958	0.725012	gray
NAPA	1716.14	-0.228489	0.122777	-1.861	0.0627439	0.725012	gray
METTL26	273.047	-0.194812	0.104689	-1.86086	0.0627638	0.725012	gray
KLC4	185.092	-0.112807	0.0606279	-1.86064	0.0627946	0.725012	gray
TKTL1	42.8323	0.438109	0.23548	1.86049	0.0628162	0.725012	gray
SLC6A13	2.58194	-0.718735	0.386395	-1.86011	0.0628706	0.725012	gray
ARMC3	5.30951	-0.556289	0.299113	-1.8598	0.062914	0.725012	gray
RHPN1	129.858	-0.254759	0.136988	-1.85972	0.0629248	0.725012	gray
AGAP10P	10.8506	-0.593489	0.319146	-1.85961	0.0629404	0.725012	gray
PPP2R2A	481.339	-0.124424	0.0669287	-1.85905	0.0630195	0.725012	gray
GP1BA	71.0733	-0.30811	0.165781	-1.85854	0.0630925	0.725012	gray
RBPJ	1321.89	-0.176234	0.0948265	-1.85849	0.0631001	0.725012	gray
ZNF253	53.0242	0.197201	0.106119	1.85831	0.0631252	0.725012	gray
DBNDD1	36.5966	0.460677	0.247961	1.85786	0.0631886	0.725012	gray
HTRA1	17.146	0.562454	0.302747	1.85784	0.0631922	0.725012	gray
WNT4	5.4684	-0.442786	0.238344	-1.85776	0.0632037	0.725012	gray
SIGMAR1	252.51	0.107066	0.0576401	1.85749	0.0632413	0.725012	gray
PKHD1L1	29.7661	-0.380532	0.2049	-1.85716	0.063288	0.725012	gray
HSD17B6	1.66108	-0.947739	0.510381	-1.85693	0.0633218	0.725012	gray
CDK6	209.263	-0.16279	0.0876767	-1.85671	0.0633525	0.725012	gray
ZRANB2	575.051	-0.169263	0.0911683	-1.8566	0.0633679	0.725012	gray
POTEI	1.18869	0.970294	0.522782	1.85602	0.0634508	0.725013	gray
ECH1	816.933	0.141379	0.0761795	1.85587	0.0634727	0.725013	gray
CUL1	484.21	-0.172008	0.0926937	-1.85566	0.0635025	0.725013	gray
AMDHD2	258.172	-0.144534	0.0779613	-1.85393	0.0637496	0.725507	gray
STMN1	162.262	-0.244814	0.132085	-1.85345	0.0638175	0.725507	gray
NUTM2G	17.918	-0.441592	0.238274	-1.8533	0.0638398	0.725507	gray
LOC101927053	1.34722	-0.92843	0.501025	-1.85306	0.0638737	0.725507	gray
C1orf131	83.5067	0.153992	0.0831259	1.85252	0.0639514	0.725507	gray
KDELR2	500.115	0.110024	0.0593944	1.85242	0.0639649	0.725507	gray
ARFGAP1	934.238	-0.106578	0.0575398	-1.85225	0.06399	0.725507	gray
TXNL4B	191.921	-0.165716	0.0894737	-1.85212	0.0640091	0.725507	gray
POT1	119.681	-0.142687	0.0770438	-1.85203	0.0640213	0.725507	gray
LOC105371038	4.19808	0.62561	0.337807	1.85198	0.0640292	0.725507	gray
RIN2	144.889	0.213136	0.11509	1.85191	0.0640391	0.725507	gray
WDHD1	22.4221	-0.266641	0.144078	-1.85068	0.0642163	0.726748	gray
GRPEL2	111.232	0.158257	0.0855228	1.85046	0.0642473	0.726748	gray
ERO1B	152.732	-0.141736	0.076622	-1.84981	0.0643413	0.726748	gray
SPINT1-AS1	1.47234	-0.856434	0.463035	-1.84961	0.0643695	0.726748	gray
PALM	5.96112	0.89634	0.484616	1.84959	0.0643732	0.726748	gray
TMEM86A	20.665	-0.241221	0.130479	-1.84873	0.064497	0.727637	gray
CDK2	98.6158	-0.163903	0.0887116	-1.84759	0.0646619	0.72899	gray
MYRF	15.0799	-0.606606	0.328744	-1.84522	0.0650051	0.732349	gray
ERICH3	1.09948	-1.21257	0.657411	-1.84446	0.0651168	0.733096	gray
DNAJB11	256.326	0.131891	0.0715429	1.84352	0.0652525	0.73394	gray
RHOBTB1	43.5819	-0.297419	0.16135	-1.84332	0.0652824	0.73394	gray
PRSS21	24.7475	0.641249	0.347949	1.84294	0.065338	0.734055	gray
EFCC1	1.53961	-0.951316	0.5164	-1.84221	0.0654446	0.734254	gray
E4F1	397.396	-0.108981	0.0591602	-1.84214	0.0654543	0.734254	gray
LOC101930085	33.354	0.243239	0.132103	1.84128	0.0655811	0.734254	gray
MTCL1	3.61435	0.674273	0.366292	1.84081	0.0656495	0.734254	gray
TMEM249	5.91604	-0.481234	0.261434	-1.84075	0.0656581	0.734254	gray
HNRNPA1P10	5.36599	0.442199	0.24023	1.84074	0.0656603	0.734254	gray
TTK	4.77603	-0.631749	0.343282	-1.84032	0.0657211	0.734254	gray
RIPK2	207.358	-0.142542	0.0774712	-1.83993	0.0657782	0.734254	gray
CCDC112	64.5851	0.228283	0.124087	1.8397	0.0658125	0.734254	gray
LINC01891	4.69738	-0.566995	0.308219	-1.83959	0.0658289	0.734254	gray
PAIP2B	30.3212	0.259827	0.141344	1.83826	0.0660244	0.734254	gray
PLAAT1	7.98432	0.558263	0.303709	1.83815	0.0660403	0.734254	gray
NCOA7	210.127	-0.189685	0.103219	-1.83769	0.0661075	0.734254	gray
TMPRSS9	84.2892	0.708516	0.385612	1.83738	0.0661538	0.734254	gray
GBP3	271.889	-0.280665	0.152816	-1.83662	0.0662665	0.734254	gray
NUFIP2	1200.11	-0.126355	0.0687999	-1.83656	0.0662744	0.734254	gray
ARHGAP30	6257.18	0.0990523	0.0539416	1.83629	0.0663153	0.734254	gray
ALPK1	1122.02	-0.206755	0.112602	-1.83616	0.0663346	0.734254	gray
PCYT1A	951.323	-0.103323	0.0562912	-1.83552	0.0664292	0.734254	gray
TRAPPC2B	8.8129	-0.382893	0.208603	-1.83551	0.06643	0.734254	gray
MOB1B	194.02	-0.150846	0.0821876	-1.83538	0.0664493	0.734254	gray
RPS23	3919.7	0.215338	0.117337	1.83521	0.0664744	0.734254	gray
ZDHHC7	1241.58	0.149965	0.0817169	1.83518	0.0664794	0.734254	gray
SIRPB2	1020.04	0.266538	0.14526	1.8349	0.0665202	0.734254	gray
CALCOCO2	1070.58	-0.132964	0.0724819	-1.83445	0.0665873	0.734254	gray
PHGDH	21.4205	-0.395147	0.21541	-1.8344	0.0665949	0.734254	gray
RAPGEF6	417.488	-0.140926	0.0768265	-1.83435	0.0666027	0.734254	gray
TLR8	1805.07	-0.210781	0.114953	-1.83362	0.0667103	0.734254	gray
CDKN3	7.02006	-0.576	0.31424	-1.833	0.0668033	0.734254	gray
G3BP1	886.478	-0.102892	0.0561366	-1.83288	0.0668208	0.734254	gray
SNORA52	2.8746	-0.747834	0.408222	-1.83193	0.0669618	0.734254	gray
KCTD21	166.441	0.155445	0.0848735	1.83149	0.0670272	0.734254	gray
CXCR2P1	232.468	-0.345781	0.1888	-1.83147	0.0670306	0.734254	gray
VPS8	643.011	-0.146818	0.080184	-1.83102	0.0670975	0.734254	gray
NXF3	10.1512	1.73633	0.948384	1.83083	0.0671253	0.734254	gray
PSMC3	408.484	0.158242	0.0864372	1.83072	0.0671424	0.734254	gray
RPL23AP7	33.6788	0.37675	0.205826	1.83043	0.0671857	0.734254	gray
GNL3L	410.219	-0.169817	0.0927866	-1.83019	0.0672222	0.734254	gray
ING2	49.3961	0.20364	0.111277	1.83003	0.0672451	0.734254	gray
CHROMR	45.0999	0.227922	0.124546	1.83002	0.067247	0.734254	gray
CHMP4B	1444.37	0.118657	0.064845	1.82985	0.0672723	0.734254	gray
C1orf194	1.78343	-0.807738	0.4415	-1.82953	0.0673203	0.734254	gray
VEGFC	2.85472	-0.7803	0.426527	-1.82943	0.0673358	0.734254	gray
MON2	440.549	-0.121809	0.0665871	-1.82931	0.0673528	0.734254	gray
BOP1	265.426	-0.145479	0.0795454	-1.82888	0.0674183	0.734473	gray
TCTEX1D2	5.48689	0.4905	0.268289	1.82825	0.0675121	0.735	gray
CAMK2D	258.67	-0.181603	0.0994176	-1.82667	0.0677497	0.736735	gray
LOC100132077	6.60356	0.594688	0.325574	1.82658	0.0677625	0.736735	gray
LINC00243	1.4842	0.963112	0.527434	1.82603	0.0678451	0.736924	gray
EXOC3L2	3.57335	-0.603948	0.330783	-1.82581	0.0678785	0.736924	gray
VPS13B	394.92	-0.143294	0.0784933	-1.82556	0.0679165	0.736924	gray
NET1	49.3111	-0.283254	0.155227	-1.82477	0.068036	0.737143	gray
USP20	741.887	-0.117855	0.0646227	-1.82374	0.0681916	0.737143	gray
ZNF576	62.283	0.162995	0.0893781	1.82366	0.0682041	0.737143	gray
MYEOV	14.3223	-0.43024	0.235974	-1.82325	0.0682649	0.737143	gray
RNF182	55.6129	-0.894449	0.490628	-1.82307	0.0682929	0.737143	gray
VEZT	139.997	0.167511	0.0918906	1.82294	0.0683121	0.737143	gray
TMSB4X	33738.4	0.19127	0.10497	1.82214	0.0684345	0.737143	gray
LOC101927066	1.05157	-0.988504	0.542533	-1.82202	0.0684522	0.737143	gray
CPT1B	2.86967	-0.785502	0.431222	-1.82157	0.0685201	0.737143	gray
GPBP1	1048.83	-0.180905	0.0993464	-1.82095	0.0686143	0.737143	gray
KRR1	119.768	-0.151038	0.0829522	-1.82078	0.0686402	0.737143	gray
AIRE	17.3306	0.401021	0.220274	1.82056	0.0686744	0.737143	gray
CRISPLD2	1091.99	-0.283021	0.155469	-1.82043	0.068694	0.737143	gray
LOC100233156	22.2205	-0.896158	0.492471	-1.81972	0.0688021	0.737143	gray
CDC6	11.9945	-0.536237	0.294687	-1.81968	0.0688077	0.737143	gray
LOC105377621	1.38111	0.964654	0.530174	1.81951	0.0688343	0.737143	gray
ARID2	279.59	-0.131146	0.0720786	-1.81948	0.0688376	0.737143	gray
FSD2	12.6565	-0.314997	0.173231	-1.81836	0.0690086	0.737143	gray
BTBD11	110.267	-0.214381	0.11791	-1.81818	0.0690364	0.737143	gray
CDC37L1-DT	1.97309	0.814655	0.448108	1.81799	0.0690659	0.737143	gray
LCAT	84.1848	-0.200345	0.110204	-1.81795	0.0690722	0.737143	gray
SLC35C2	653.429	-0.0836619	0.0460233	-1.81782	0.0690921	0.737143	gray
TAL1	343.082	-0.425459	0.23405	-1.81781	0.0690927	0.737143	gray
UNC5CL	55.5834	-0.194222	0.106856	-1.81761	0.0691245	0.737143	gray
PRPF38A	417.411	0.0719509	0.0395856	1.8176	0.0691249	0.737143	gray
PTPN1	950.465	-0.124379	0.0684353	-1.81747	0.0691458	0.737143	gray
FUT10	19.8052	-0.398017	0.219021	-1.81726	0.0691778	0.737143	gray
TRIM8	1740.23	0.169261	0.0931584	1.81692	0.0692298	0.737143	gray
STOML1	74.5263	-0.225202	0.123964	-1.81668	0.0692663	0.737143	gray
MTHFS	3.48496	-0.563779	0.310411	-1.81623	0.0693347	0.737143	gray
DOCK5	2056.45	-0.193591	0.106612	-1.81584	0.0693946	0.737143	gray
MUS81	413.425	-0.111204	0.061244	-1.81576	0.0694068	0.737143	gray
SMPD1	359.511	-0.0960942	0.0529528	-1.81471	0.0695681	0.737143	gray
TMEM159	98.3675	0.152123	0.0838428	1.81438	0.0696195	0.737143	gray
LMBR1	161.455	-0.117577	0.0648268	-1.8137	0.0697232	0.737143	gray
LOC554206	10.6825	0.391716	0.215983	1.81364	0.0697332	0.737143	gray
ERVH48-1	1.1399	1.23795	0.68258	1.81363	0.0697342	0.737143	gray
CLN6	253.453	0.238593	0.131563	1.81353	0.0697505	0.737143	gray
TOB1	320.811	0.166903	0.0920549	1.81309	0.0698186	0.737143	gray
SYNJ2	98.8202	-0.200279	0.110497	-1.81252	0.0699055	0.737143	gray
PSMG2	330.097	-0.143993	0.0794437	-1.81252	0.0699064	0.737143	gray
SPOP	579.032	0.094022	0.0518829	1.81219	0.0699561	0.737143	gray
PRSS41	5.87547	0.611423	0.337401	1.81215	0.0699626	0.737143	gray
MGA	277.917	-0.163002	0.0899572	-1.81199	0.069987	0.737143	gray
FEM1C	301.943	-0.162699	0.0898279	-1.81123	0.0701059	0.737143	gray
LINC01232	19.7658	-0.336945	0.186087	-1.81068	0.0701903	0.737143	gray
DCTN2	707.574	0.0919093	0.0507619	1.8106	0.0702035	0.737143	gray
MAP1B	3.07161	-0.938164	0.518244	-1.81027	0.0702535	0.737143	gray
AMPH	8.77497	0.401831	0.222018	1.8099	0.0703117	0.737143	gray
NKX6-3	1.6634	0.925084	0.511132	1.80987	0.0703156	0.737143	gray
SEPSECS	104.026	-0.160226	0.0885357	-1.80974	0.0703364	0.737143	gray
H2BP2	3.45769	-0.878336	0.485355	-1.80968	0.0703458	0.737143	gray
CGGBP1	954.035	-0.1184	0.0654351	-1.80942	0.0703854	0.737143	gray
RBM15	120.569	-0.117402	0.0648866	-1.80935	0.0703973	0.737143	gray
TFRC	242.41	-0.18954	0.104786	-1.80884	0.0704764	0.737143	gray
E2F4	940.578	-0.0793504	0.0438701	-1.80876	0.0704884	0.737143	gray
POLRMT	635.5	-0.11909	0.065866	-1.80806	0.070597	0.737803	gray
VAMP3	974.83	-0.211165	0.116851	-1.80712	0.0707432	0.738569	gray
H1-0	180.759	0.286699	0.158665	1.80695	0.0707708	0.738569	gray
LGALS2	277.998	0.337513	0.186811	1.80671	0.0708073	0.738569	gray
RHPN2	2.57551	-0.670255	0.371142	-1.80593	0.0709296	0.739368	gray
NEMP1	125.451	-0.193013	0.106919	-1.80522	0.0710398	0.74004	gray
LINC02580	6.03088	0.488536	0.270726	1.80454	0.0711467	0.740185	gray
KIAA1109	738.66	-0.183718	0.101823	-1.80428	0.0711871	0.740185	gray
RHEX	10.9395	0.470026	0.260536	1.80407	0.07122	0.740185	gray
SPATS2L	75.6453	-0.354721	0.196648	-1.80383	0.0712576	0.740185	gray
LINC01480	2.22273	-0.872185	0.483632	-1.8034	0.0713247	0.740185	gray
ZBTB32	32.349	-0.368346	0.20428	-1.80314	0.071366	0.740185	gray
LOC101927245	2.34738	0.743772	0.412609	1.80261	0.0714495	0.740185	gray
LOC100505622	19.6891	0.275317	0.152748	1.80243	0.0714784	0.740185	gray
PRXL2A	33.8046	0.212641	0.118015	1.80181	0.0715751	0.740185	gray
DCAF11	1109.37	-0.132794	0.0737201	-1.80133	0.0716509	0.740185	gray
CDH23	307.165	-0.164196	0.0911592	-1.8012	0.0716709	0.740185	gray
LOC100506585	92.3498	0.240977	0.133846	1.8004	0.0717975	0.740185	gray
B3GALNT2	52.7933	0.16582	0.0921017	1.8004	0.0717979	0.740185	gray
CMTM4	60.0093	0.225566	0.125289	1.80036	0.0718033	0.740185	gray
TMEM106C	111.796	-0.168886	0.0938142	-1.80022	0.0718267	0.740185	gray
GLRX	956.165	-0.231566	0.128697	-1.79931	0.0719693	0.740185	gray
CFAP44	49.7352	-0.228816	0.127179	-1.79917	0.0719917	0.740185	gray
ATMIN	316.567	0.117886	0.0655658	1.79797	0.0721813	0.740185	gray
RPL23AP82	26.3789	0.239268	0.133111	1.79751	0.0722542	0.740185	gray
PGM2	462.834	0.152962	0.0851013	1.79741	0.07227	0.740185	gray
SCN8A	5.4137	-0.56114	0.312205	-1.79735	0.0722804	0.740185	gray
CAPN11	2.91108	0.754248	0.419688	1.79716	0.0723095	0.740185	gray
SPPL2A	657.463	-0.1212	0.067443	-1.79708	0.0723236	0.740185	gray
IGSF6	3332.98	-0.235427	0.13101	-1.79702	0.0723327	0.740185	gray
TOMM34	115.707	-0.138395	0.0770168	-1.79694	0.0723447	0.740185	gray
GEMIN7-AS1	2.31789	0.785667	0.437361	1.79638	0.0724343	0.740185	gray
ATF7	194.808	-0.122691	0.0683071	-1.79617	0.0724673	0.740185	gray
TLR5	338.802	-0.289304	0.161084	-1.79598	0.0724979	0.740185	gray
CCDC78	28.0025	-0.372849	0.207676	-1.79534	0.0725993	0.740185	gray
PATL1	547.711	-0.139075	0.077476	-1.79507	0.0726424	0.740185	gray
PAN3	869.556	-0.160443	0.0893833	-1.795	0.0726534	0.740185	gray
CCDC69	1797.91	0.0956679	0.0533054	1.79471	0.0726994	0.740185	gray
SCYL2	474.617	-0.148181	0.0825697	-1.79461	0.0727155	0.740185	gray
DGUOK-AS1	5.73261	0.44071	0.245602	1.7944	0.0727486	0.740185	gray
ZNF48	70.5412	0.184197	0.102657	1.79429	0.0727662	0.740185	gray
NEFM	5.13562	0.532868	0.297004	1.79415	0.0727899	0.740185	gray
IFIT3	2942.41	-0.596208	0.332427	-1.7935	0.0728931	0.740185	gray
MS4A3	81.751	0.54314	0.30287	1.79331	0.0729232	0.740185	gray
ATP6V1FNB	11.9768	-0.371011	0.206905	-1.79314	0.07295	0.740185	gray
MAP4K5	173.307	-0.193783	0.108089	-1.7928	0.0730042	0.740185	gray
IL1B	760.436	-0.329291	0.183719	-1.79237	0.0730739	0.740185	gray
HSF5	7.92181	-0.451015	0.251676	-1.79204	0.073126	0.740185	gray
ANP32A-IT1	11.0182	0.4273	0.238485	1.79172	0.0731775	0.740185	gray
STON2	50.9475	-0.334336	0.186631	-1.79143	0.0732244	0.740185	gray
NAPG	185.792	-0.12802	0.0714703	-1.79123	0.0732566	0.740185	gray
GTF3C6	132.175	0.184706	0.103125	1.79109	0.0732789	0.740185	gray
TTC14	485.687	-0.176246	0.0984091	-1.79096	0.0733005	0.740185	gray
TIMM8A	21.4615	0.252865	0.141199	1.79084	0.073319	0.740185	gray
GNRHR	1.19894	1.20817	0.674646	1.79082	0.0733216	0.740185	gray
MZT1	67.2454	0.180887	0.10104	1.79026	0.0734123	0.740185	gray
LINC00612	2.84628	0.693718	0.387608	1.78974	0.0734955	0.740185	gray
FAM86EP	8.1175	0.415388	0.232097	1.78971	0.0734998	0.740185	gray
QSER1	123.799	-0.160722	0.0898182	-1.78942	0.0735477	0.740185	gray
RBBP6	506.05	-0.0976148	0.0545603	-1.78912	0.0735957	0.740185	gray
PCBD1	54.5213	0.228179	0.127579	1.78853	0.0736913	0.740185	gray
MX1	2144.87	-0.559562	0.312951	-1.78802	0.0737732	0.740185	gray
HSF2	88.674	-0.159686	0.0893107	-1.78798	0.0737793	0.740185	gray
TOR1B	467.875	-0.200755	0.112282	-1.78795	0.0737843	0.740185	gray
LINC02528	2.60218	-0.95545	0.534392	-1.78792	0.0737888	0.740185	gray
SLTM	659.976	0.105106	0.0587974	1.7876	0.0738412	0.740185	gray
PDE3B	439.143	-0.173076	0.0968378	-1.78728	0.0738922	0.740185	gray
NACA	4097.06	0.19718	0.110343	1.78698	0.0739413	0.740185	gray
NEK4	92.8239	0.217156	0.12153	1.78685	0.0739612	0.740185	gray
DENND2B	10.6854	-0.623906	0.34923	-1.78652	0.0740154	0.740185	gray
TMEM255A	10.0508	-0.688646	0.385578	-1.78601	0.0740976	0.740185	gray
CES3	2.18218	-0.946143	0.529753	-1.78601	0.0740982	0.740185	gray
RHAG	10.814	-0.561043	0.314156	-1.78588	0.0741191	0.740185	gray
ZNF277	143.336	0.150544	0.0843167	1.78546	0.0741872	0.740408	gray
NCOA2	863.28	-0.166853	0.0935031	-1.78446	0.0743482	0.741113	gray
ARAP2	387.966	-0.181854	0.101917	-1.78433	0.0743707	0.741113	gray
MEPCE	653.886	-0.0950785	0.0533049	-1.78367	0.0744769	0.741113	gray
PSMB4	1391.17	-0.158444	0.0888547	-1.78318	0.074557	0.741113	gray
FAM13A	126.266	-0.142727	0.0800427	-1.78314	0.0745638	0.741113	gray
WRAP53	114.014	-0.131115	0.0735315	-1.78311	0.0745677	0.741113	gray
CMBL	28.8603	-0.616255	0.345619	-1.78305	0.0745786	0.741113	gray
SEC24C	1249.5	-0.118286	0.066369	-1.78225	0.0747079	0.741792	gray
PSMA1	680.598	-0.147304	0.0826596	-1.78206	0.0747393	0.741792	gray
MIR3124	1.79354	0.896329	0.503051	1.78178	0.0747844	0.741792	gray
GREM2	5.56531	0.580107	0.32572	1.781	0.0749125	0.742549	gray
LCLAT1	88.7138	-0.187202	0.105125	-1.78075	0.0749525	0.742549	gray
GTPBP2	642.193	-0.116631	0.065513	-1.78028	0.07503	0.742861	gray
EXOSC7	93.047	0.189646	0.106567	1.77959	0.075143	0.742947	gray
CYP4F22	33.7422	-0.367265	0.206392	-1.77945	0.0751657	0.742947	gray
MYBL2	55.0927	-0.548336	0.30816	-1.77939	0.0751764	0.742947	gray
MAK16	70.3231	-0.172781	0.0971608	-1.7783	0.075355	0.74378	gray
RPS2P32	7.15493	-0.452002	0.254214	-1.77804	0.0753981	0.74378	gray
MAP7D2	1.79668	-0.999877	0.562413	-1.77783	0.0754315	0.74378	gray
DGKK	17.7766	-0.57277	0.322188	-1.77775	0.0754446	0.74378	gray
CRYGS	28.2864	-0.243338	0.136932	-1.77708	0.0755559	0.744165	gray
ARG1	123.272	-0.49879	0.2807	-1.77695	0.0755764	0.744165	gray
USP3-AS1	19.4115	-0.314515	0.177024	-1.77668	0.0756217	0.744165	gray
NSUN5P1	272.081	-0.183455	0.103312	-1.77575	0.0757748	0.745219	gray
LAMA2	9.7779	-0.415783	0.234196	-1.77536	0.0758378	0.745306	gray
KYAT1	83.347	-0.14502	0.081695	-1.77513	0.0758758	0.745306	gray
LOC100506990	39.3286	-0.282492	0.159195	-1.77451	0.0759792	0.745869	gray
URB1-AS1	12.0906	0.334388	0.18853	1.77366	0.0761198	0.74677	gray
GLYCTK	184.415	-0.144104	0.0812711	-1.77313	0.0762078	0.74677	gray
BTG1	4839.84	0.107025	0.0603598	1.77312	0.0762095	0.74677	gray
C19orf12	248.857	-0.160435	0.0905119	-1.77253	0.0763074	0.747098	gray
NIPBL	1019.23	-0.136261	0.0768915	-1.77212	0.0763742	0.747098	gray
ALS2CL	82.8548	-0.243987	0.137689	-1.77202	0.0763909	0.747098	gray
FAM20A	19.3711	0.564854	0.318802	1.7718	0.0764276	0.747098	gray
THAP4	182.431	0.111471	0.0629397	1.77108	0.076548	0.747223	gray
UTRN	863.192	-0.191003	0.10786	-1.77085	0.0765859	0.747223	gray
HS1BP3-IT1	1.28826	1.07038	0.604553	1.77054	0.0766379	0.747223	gray
EME2	29.3001	-0.319346	0.180384	-1.77037	0.0766658	0.747223	gray
STBD1	7.65529	-0.388594	0.219524	-1.77017	0.0766995	0.747223	gray
CHCHD7	167.483	0.135541	0.0765746	1.77006	0.0767176	0.747223	gray
PXN-AS1	8.70579	0.381259	0.215492	1.76925	0.0768522	0.748084	gray
USP32P3	12.6768	0.329747	0.186434	1.76871	0.0769425	0.748512	gray
ARL5B	159.381	-0.178043	0.100696	-1.76812	0.07704	0.748605	gray
DPY19L2	3.56012	-0.664515	0.375838	-1.76809	0.0770462	0.748605	gray
CLTA	710.677	0.117676	0.0665657	1.76782	0.0770909	0.748605	gray
ZNF627	59.4209	0.15756	0.0891909	1.76654	0.077305	0.749658	gray
LCMT1	141.669	0.129535	0.0733363	1.76632	0.0773423	0.749658	gray
EIF4B	4116.28	0.101717	0.0575976	1.766	0.0773956	0.749658	gray
NF1	276.416	-0.148205	0.0839306	-1.76581	0.0774283	0.749658	gray
ZNF133	79.3581	-0.146975	0.0832345	-1.76579	0.077431	0.749658	gray
OAS2	1442.02	-0.424501	0.240478	-1.76524	0.0775234	0.750104	gray
MTRF1L	108.206	-0.179609	0.101772	-1.76481	0.0775954	0.750351	gray
FXR2	397.716	-0.0850326	0.048192	-1.76445	0.0776557	0.750459	gray
LOC105377752	1.6501	-1.09621	0.621367	-1.76419	0.0776993	0.750459	gray
TPI1P2	1.90998	0.746172	0.423089	1.76363	0.0777946	0.750932	gray
HGF	59.2252	-0.19125	0.108497	-1.76272	0.0779479	0.751465	gray
SLC27A4	145.807	0.131971	0.0748688	1.7627	0.0779516	0.751465	gray
FCGR1CP	58.4017	-0.483583	0.274377	-1.76247	0.0779892	0.751465	gray
DPP7	1232.27	-0.164159	0.0931646	-1.76204	0.0780634	0.751621	gray
FANCD2	128.572	-0.137401	0.0779903	-1.76177	0.0781085	0.751621	gray
CIZ1	824.052	0.144234	0.081879	1.76155	0.0781448	0.751621	gray
MNS1	2.02834	0.777705	0.441639	1.76095	0.0782465	0.752152	gray
ATPSCKMT	44.8625	0.166176	0.0944011	1.76032	0.078353	0.752728	gray
RBCK1	1939.62	-0.180559	0.102604	-1.75976	0.0784483	0.75307	gray
TBC1D15	416.355	0.120228	0.0683323	1.75945	0.0785005	0.75307	gray
SLC26A4	1.23206	-0.839196	0.477133	-1.75883	0.0786064	0.75307	gray
SOCS2	61.9837	-0.224175	0.127472	-1.75862	0.0786421	0.75307	gray
WDR46	7.24105	1.47651	0.839615	1.75855	0.0786534	0.75307	gray
CSNK1G1	218.377	-0.134552	0.0765272	-1.75822	0.0787098	0.75307	gray
MCF2L-AS1	3.72835	0.558223	0.317555	1.75788	0.0787685	0.75307	gray
GRIK1-AS2	3.7992	-0.583067	0.331718	-1.75772	0.0787953	0.75307	gray
PEBP1	596.996	0.132942	0.0756364	1.75765	0.0788075	0.75307	gray
BRIP1	11.3369	-0.367937	0.209381	-1.75726	0.0788727	0.753248	gray
PRMT2	1443.42	0.118869	0.0676677	1.75665	0.0789767	0.753796	gray
LINC-PINT	156.279	-0.136797	0.0778961	-1.75614	0.0790639	0.754108	gray
PRXL2C	80.5657	0.176583	0.100569	1.75584	0.0791163	0.754108	gray
GLT8D2	2.60211	0.701013	0.399299	1.75561	0.0791553	0.754108	gray
KIF20A	5.01165	-0.74409	0.423927	-1.75523	0.0792197	0.754108	gray
GRAMD2B	25.0083	-0.2108	0.12012	-1.75492	0.0792731	0.754108	gray
CCDC149	94.9935	0.195385	0.111359	1.75455	0.0793356	0.754108	gray
NUP210L	1.38527	1.06592	0.607557	1.75444	0.0793556	0.754108	gray
SPAG5	31.291	-0.32057	0.182779	-1.75387	0.0794529	0.754108	gray
C14orf132	13.6433	0.351294	0.200306	1.75378	0.0794674	0.754108	gray
TAB3	292.924	-0.141323	0.0805841	-1.75374	0.0794755	0.754108	gray
TNFAIP2	9391.2	-0.20469	0.116766	-1.753	0.079602	0.754262	gray
CYP3A5	4.79992	-0.445357	0.25408	-1.75282	0.0796328	0.754262	gray
TGFBR3L	6.02152	0.497695	0.28403	1.75226	0.0797287	0.754262	gray
PLEK	4524.82	-0.207927	0.118668	-1.75218	0.0797428	0.754262	gray
EPC1	461.427	-0.0922205	0.0526355	-1.75206	0.0797637	0.754262	gray
PFAS	110.551	-0.223711	0.127688	-1.75201	0.0797714	0.754262	gray
TMEM175	573.011	-0.150278	0.0858184	-1.75111	0.0799263	0.754586	gray
LINC02145	2.65966	-0.558705	0.319082	-1.75097	0.0799505	0.754586	gray
SPSB1	28.5954	0.242127	0.138293	1.75083	0.0799748	0.754586	gray
FBH1	545.149	0.0938718	0.0536261	1.75049	0.0800344	0.754586	gray
ZNF585B	97.9748	-0.151794	0.0867179	-1.75043	0.080044	0.754586	gray
LETMD1	386.298	-0.102718	0.0586899	-1.75019	0.0800855	0.754586	gray
NFAT5	651.153	-0.12522	0.0715778	-1.74942	0.080218	0.754907	gray
PAGR1	362.609	0.0997849	0.0570441	1.74926	0.0802461	0.754907	gray
CBWD2	140.607	0.147693	0.0844357	1.74918	0.0802597	0.754907	gray
RHNO1	99.953	0.147374	0.0843024	1.74816	0.0804363	0.755856	gray
CSTF1	213.394	-0.0925458	0.0529421	-1.74806	0.0804539	0.755856	gray
ZNF850	21.8405	0.22895	0.131046	1.7471	0.0806193	0.756112	gray
CDK12	525.591	-0.156027	0.0893363	-1.74652	0.0807215	0.756112	gray
NDUFAF7	118.389	-0.123886	0.0709451	-1.74622	0.0807734	0.756112	gray
LOC339192	314.882	-0.141714	0.0811555	-1.7462	0.0807755	0.756112	gray
ANXA5	1614.26	0.156032	0.089359	1.74613	0.0807892	0.756112	gray
EMILIN1	25.835	0.207285	0.118752	1.74554	0.0808917	0.756112	gray
RSAD2	882.468	-0.840655	0.481647	-1.74538	0.0809196	0.756112	gray
PPP1R17	6.97379	0.588465	0.337163	1.74534	0.0809256	0.756112	gray
PTPN9	259.022	0.147509	0.0845171	1.74531	0.0809303	0.756112	gray
TMCO3	385.13	0.172179	0.0986765	1.74489	0.0810047	0.756112	gray
MRPL17	86.6703	0.159046	0.0911549	1.74478	0.0810223	0.756112	gray
FDXACB1	32.0731	-0.208019	0.11924	-1.74454	0.0810651	0.756112	gray
MITD1	193.95	-0.219687	0.125952	-1.74421	0.0811228	0.756112	gray
NARS1	706.731	0.0757631	0.0434451	1.74388	0.0811797	0.756112	gray
LTO1	151.471	0.137274	0.0787217	1.74379	0.0811959	0.756112	gray
RASA4B	77.1841	0.283924	0.162838	1.7436	0.081229	0.756112	gray
TTC12	77.1744	-0.180537	0.103576	-1.74304	0.0813266	0.756113	gray
LRRC37A3	17.4156	0.258833	0.148508	1.74289	0.081353	0.756113	gray
CCNE1	13.1317	-0.401167	0.230276	-1.74211	0.0814889	0.756113	gray
TAF5L	122.776	0.153825	0.0883112	1.74185	0.081534	0.756113	gray
TGIF1	172.606	0.126298	0.0725129	1.74173	0.0815558	0.756113	gray
STARD4-AS1	5.44545	-0.453001	0.2601	-1.74164	0.081571	0.756113	gray
CLCC1	51.5773	0.222609	0.127868	1.74092	0.081697	0.756113	gray
TRIM6	11.6053	-0.452465	0.25991	-1.74085	0.0817097	0.756113	gray
PHLDB1	3.87584	0.518968	0.298121	1.7408	0.0817188	0.756113	gray
FBXO30	205.243	-0.187511	0.107722	-1.74068	0.081739	0.756113	gray
ICA1	33.3165	0.218152	0.125345	1.74041	0.0817867	0.756113	gray
TATDN3	154.756	0.132966	0.0764002	1.74039	0.0817899	0.756113	gray
LDB1	1608.87	-0.0694281	0.0399187	-1.73924	0.0819932	0.757067	gray
LOC285638	48.1238	-0.280663	0.161424	-1.73867	0.0820932	0.757067	gray
RANBP10	572.397	-0.241064	0.138659	-1.73854	0.0821163	0.757067	gray
RGS9BP	1.19477	-0.907994	0.522303	-1.73844	0.0821327	0.757067	gray
PRKAG3	1.15784	-0.952095	0.547697	-1.73836	0.0821472	0.757067	gray
CZ1P-ASNS	12.8263	-0.335014	0.192735	-1.73821	0.0821739	0.757067	gray
TBCEL	113.913	-0.180682	0.103978	-1.73769	0.0822647	0.757274	gray
YBX1	8183	0.225148	0.129585	1.73745	0.0823078	0.757274	gray
SLC16A1	83.6612	-0.206083	0.118657	-1.73679	0.0824243	0.757274	gray
BAX	718.955	0.153397	0.0883225	1.73678	0.0824255	0.757274	gray
CEP97	85.1983	0.185264	0.106672	1.73675	0.0824305	0.757274	gray
RBM4B	120.543	-0.122368	0.0704941	-1.73586	0.0825887	0.758298	gray
CLCN3	300.379	-0.157321	0.0906544	-1.7354	0.0826708	0.758449	gray
RAB27A	1404.61	0.146942	0.08472	1.73445	0.0828387	0.758449	gray
CC2D2B	15.5454	-0.264715	0.152702	-1.73354	0.0829992	0.758449	gray
DIO1	2.91674	-0.61309	0.35369	-1.73341	0.0830225	0.758449	gray
HMGB2	989.147	0.225462	0.130116	1.73278	0.0831345	0.758449	gray
E2F2	206.804	-0.253822	0.146529	-1.73223	0.0832324	0.758449	gray
COLQ	94.6902	-0.287293	0.16586	-1.73214	0.0832482	0.758449	gray
MEIS3P1	2.25848	0.998136	0.576526	1.73129	0.0833997	0.758449	gray
MLC1	189.682	-0.330863	0.191131	-1.73108	0.0834377	0.758449	gray
ANKS3	99.5997	-0.164806	0.0952043	-1.73107	0.0834386	0.758449	gray
ENOPH1	136.43	0.113349	0.0654979	1.73057	0.0835278	0.758449	gray
RAB21	679.762	0.122759	0.0709418	1.73042	0.0835551	0.758449	gray
IBA57-DT	1.16225	-0.945048	0.546218	-1.73017	0.0836005	0.758449	gray
HOMER3-AS1	3.23211	0.679856	0.392946	1.73015	0.0836031	0.758449	gray
RMI2	17.1466	-0.43619	0.252123	-1.73007	0.0836179	0.758449	gray
ST7L	26.0402	-0.206421	0.119329	-1.72985	0.0836563	0.758449	gray
LINC01694	2.52423	-0.640841	0.370574	-1.72932	0.0837515	0.758449	gray
SREBF2-AS1	51.4973	0.193912	0.112141	1.72919	0.0837759	0.758449	gray
CTNNBIP1	235.857	0.114454	0.066227	1.72821	0.0839511	0.758449	gray
RPP14	62.0668	-0.151977	0.0879524	-1.72794	0.0839983	0.758449	gray
CDK16	391.005	-0.109094	0.0631391	-1.72783	0.0840184	0.758449	gray
TBRG1	369.606	-0.0971448	0.0562278	-1.7277	0.0840418	0.758449	gray
IL27	19.2414	-0.42247	0.244647	-1.72686	0.0841928	0.758449	gray
HSD17B4	450.169	0.097901	0.0566996	1.72666	0.0842285	0.758449	gray
MT1L	3.17259	-0.782769	0.453352	-1.72662	0.084235	0.758449	gray
COL27A1	1.80482	0.92197	0.533977	1.72661	0.0842377	0.758449	gray
GCLM	164.805	-0.168654	0.0976851	-1.7265	0.084257	0.758449	gray
RIMBP2	1.40447	1.45585	0.843341	1.72629	0.0842951	0.758449	gray
BMP8B	44.5102	0.326469	0.189121	1.72624	0.084304	0.758449	gray
TSPY26P	5.24835	-0.476652	0.27621	-1.72569	0.0844033	0.758449	gray
ZFP28	23.5856	-0.277677	0.160931	-1.72544	0.0844484	0.758449	gray
METAP2	294.805	0.130883	0.0758641	1.72523	0.0844854	0.758449	gray
SNORA1	3.43989	-0.560093	0.324663	-1.72515	0.0845006	0.758449	gray
EMSY	198.844	-0.132555	0.0768467	-1.72493	0.084541	0.758449	gray
RFX5	461.932	-0.12557	0.072799	-1.72489	0.0845473	0.758449	gray
TEAD2	12.5965	-0.37631	0.218179	-1.72478	0.084568	0.758449	gray
FRAT1	1642.16	0.175533	0.101772	1.72477	0.0845683	0.758449	gray
SPTSSA	170.449	0.12393	0.0718619	1.72456	0.0846065	0.758449	gray
APC2	108.762	0.130703	0.0757977	1.72437	0.0846413	0.758449	gray
PIK3CA	398.774	-0.118636	0.0688043	-1.72425	0.0846633	0.758449	gray
TK1	39.6075	-0.403362	0.234038	-1.72349	0.0848001	0.758449	gray
STARD3	935.487	-0.100209	0.0581474	-1.72335	0.0848244	0.758449	gray
CDCP1	6.9522	-0.478661	0.277785	-1.72314	0.0848641	0.758449	gray
ZNF512	342.857	-0.117131	0.0679887	-1.7228	0.0849253	0.758449	gray
UBAP1	977.763	-0.189041	0.109739	-1.72263	0.0849549	0.758449	gray
LOC100128340	1.68499	-0.793385	0.460582	-1.72257	0.0849663	0.758449	gray
ZNF292	340.129	-0.14985	0.0870001	-1.72241	0.084995	0.758449	gray
CPS1	0.917016	1.1575	0.67212	1.72216	0.0850397	0.758449	gray
ANK1	341.766	-0.424143	0.24631	-1.72199	0.0850717	0.758449	gray
AXIN2	56.1203	0.249403	0.144896	1.72125	0.0852049	0.758449	gray
BACH1-IT2	0.958821	-1.03463	0.601112	-1.72119	0.0852159	0.758449	gray
DCUN1D5	97.7617	-0.143771	0.0835537	-1.7207	0.0853048	0.758449	gray
KLRG1	232.381	0.308178	0.179117	1.72054	0.0853345	0.758449	gray
KIF14	5.01143	-0.641799	0.373027	-1.72051	0.0853392	0.758449	gray
PIPOX	5.81541	-0.522106	0.303565	-1.71991	0.0854481	0.758449	gray
RGL2	2.67499	0.82145	0.477628	1.71985	0.0854589	0.758449	gray
CWF19L1	398.835	-0.113716	0.0661223	-1.71978	0.0854733	0.758449	gray
GMDS-DT	13.0439	-0.321819	0.187178	-1.71932	0.0855564	0.758449	gray
GPR15	85.795	0.539173	0.313632	1.71913	0.0855914	0.758449	gray
SMC4	261.358	-0.156228	0.0908917	-1.71884	0.0856441	0.758449	gray
PHIP	650.507	-0.162078	0.0943155	-1.71847	0.085711	0.758449	gray
HDGFL2	402.314	0.144765	0.0842594	1.71809	0.08578	0.758449	gray
LTBP1	66.0636	-0.335836	0.195491	-1.71791	0.0858129	0.758449	gray
LTBP4	571.098	-0.226031	0.131638	-1.71707	0.0859668	0.758449	gray
SFRP2	26.5165	-0.420572	0.245022	-1.71647	0.0860766	0.758449	gray
OMG	22.2714	-0.310827	0.181087	-1.71645	0.0860799	0.758449	gray
PET100	148.429	0.299134	0.174286	1.71635	0.0860986	0.758449	gray
SNRPA1	184.48	-0.157037	0.0915065	-1.71613	0.0861383	0.758449	gray
PRPF40A	805.609	-0.102779	0.0598929	-1.71605	0.0861522	0.758449	gray
ERBB2	134.013	-0.314819	0.18346	-1.71601	0.0861607	0.758449	gray
HYAL2	141.182	0.143738	0.083797	1.71531	0.0862883	0.758449	gray
PMS2P9	4.94189	0.501897	0.292614	1.71522	0.0863055	0.758449	gray
KIF16B	60.1704	0.250991	0.146342	1.7151	0.0863278	0.758449	gray
DDOST	1206.54	0.0839388	0.0489434	1.71502	0.0863417	0.758449	gray
TPM3P9	74.0152	0.255797	0.149181	1.71467	0.0864049	0.758449	gray
TMEM38A	41.9416	0.220163	0.12841	1.71453	0.0864318	0.758449	gray
NUDT1	101.915	0.224599	0.131003	1.71445	0.086446	0.758449	gray
OTOF	30.4804	-0.783492	0.457036	-1.71429	0.0864757	0.758449	gray
SP1	2221.26	-0.135387	0.078976	-1.71427	0.0864784	0.758449	gray
NBPF14	365.582	-0.133797	0.0780601	-1.71403	0.0865236	0.758449	gray
P3H3	14.3857	-0.334028	0.19489	-1.71393	0.0865416	0.758449	gray
POFUT1	215.198	0.154597	0.090214	1.71367	0.0865885	0.758449	gray
ST14	251.365	0.230026	0.134232	1.71365	0.0865934	0.758449	gray
GPR34	39.9162	0.317473	0.185282	1.71346	0.0866276	0.758449	gray
TMEM220-AS1	1.1059	1.1425	0.666992	1.71291	0.0867293	0.758449	gray
HBQ1	502.432	0.401219	0.234249	1.71279	0.0867507	0.758449	gray
CTSG	26.3644	0.843034	0.492304	1.71243	0.0868179	0.758449	gray
IGFBP3	62.4895	0.279634	0.163342	1.71196	0.086905	0.758449	gray
FOXC1	1.6089	0.878235	0.513027	1.71187	0.0869205	0.758449	gray
HEATR3	212.086	-0.163139	0.0953015	-1.71182	0.0869293	0.758449	gray
EXPH5	7.07901	-0.411389	0.240338	-1.71171	0.0869496	0.758449	gray
NBDY	115.554	-0.159775	0.0933502	-1.71156	0.086977	0.758449	gray
TRIM58	1667.12	-0.437788	0.255841	-1.71117	0.0870494	0.758449	gray
FDXR	82.7988	0.182475	0.106648	1.711	0.087082	0.758449	gray
DCAKD	136.007	-0.125202	0.0731793	-1.7109	0.0870999	0.758449	gray
MYO1D	53.7868	0.330882	0.1934	1.71087	0.0871059	0.758449	gray
TWIST2	3.40697	-0.962769	0.56291	-1.71034	0.0872028	0.758798	gray
ANLN	7.56297	-0.578864	0.338489	-1.71014	0.0872397	0.758798	gray
UBR2	1875.25	-0.143808	0.0841199	-1.70956	0.0873465	0.758969	gray
DYNC2H1	16.5216	-0.279968	0.163774	-1.70947	0.0873632	0.758969	gray
ZMYND15	48.4694	-0.334637	0.195818	-1.70892	0.0874666	0.758969	gray
DSC1	6.64893	-0.492997	0.288498	-1.70884	0.08748	0.758969	gray
ACSM1	5.1466	0.473214	0.276933	1.70877	0.087494	0.758969	gray
SPP1	18.3781	0.65298	0.382317	1.70796	0.0876444	0.759487	gray
UBOX5	160.871	-0.122207	0.0715567	-1.70783	0.0876682	0.759487	gray
ERFL	40.8987	-0.262048	0.153478	-1.7074	0.087747	0.759487	gray
PLEKHM2	1074.56	-0.101214	0.0592833	-1.7073	0.0877661	0.759487	gray
METTL9	1499.6	0.146998	0.0861124	1.70705	0.087813	0.759487	gray
FAM117B	298.49	-0.108973	0.0638597	-1.70644	0.0879269	0.759487	gray
GRIK5	7.48432	-0.375024	0.219784	-1.70633	0.087947	0.759487	gray
DENND1C	1347.5	-0.0898257	0.0526431	-1.70632	0.0879494	0.759487	gray
PTCD3	353.981	-0.122673	0.0719081	-1.70597	0.0880137	0.759487	gray
DDX19B	127.056	-0.107368	0.0629382	-1.70592	0.0880232	0.759487	gray
CD163	648.078	0.224244	0.131494	1.70535	0.0881283	0.75949	gray
ZNF146	289.23	0.158616	0.0930307	1.70499	0.088197	0.75949	gray
ZNF350	162.688	0.137855	0.080857	1.70492	0.0882086	0.75949	gray
SLC12A1	43.8689	-1.20441	0.706506	-1.70474	0.0882429	0.75949	gray
TNFSF12	292.347	0.124747	0.0731882	1.70446	0.0882947	0.75949	gray
ATP5F1E	23.503	-0.320286	0.187965	-1.70397	0.0883863	0.75949	gray
NSG2	1.19773	0.930885	0.546313	1.70394	0.0883921	0.75949	gray
LOC101927322	1.30991	-0.806896	0.473575	-1.70384	0.0884111	0.75949	gray
TAF3	136.432	0.147693	0.0866921	1.70365	0.088446	0.75949	gray
LRRC47	450.182	0.0939196	0.0551648	1.70253	0.0886565	0.759595	gray
ZNF778	69.4851	-0.148074	0.0869753	-1.70248	0.0886653	0.759595	gray
KCTD19	1.0228	1.00302	0.589194	1.70235	0.0886891	0.759595	gray
NONO	1809.24	0.0622988	0.0365968	1.7023	0.0886988	0.759595	gray
C2CD4D-AS1	26.3018	0.329319	0.193487	1.70203	0.0887507	0.759595	gray
BLOC1S3	352.542	-0.0926459	0.0544352	-1.70195	0.0887653	0.759595	gray
LINC01094	43.18	-0.32525	0.191118	-1.70183	0.0887869	0.759595	gray
GAK	1673.28	-0.115466	0.0678701	-1.70129	0.0888894	0.76007	gray
DNPEP	350.74	-0.124754	0.0733581	-1.70062	0.0890139	0.760363	gray
ZNF595	38.6022	-0.293079	0.172358	-1.70041	0.0890537	0.760363	gray
IGF2BP3	6.22862	-0.532092	0.313082	-1.69953	0.0892196	0.760363	gray
RRS1	121.085	0.154805	0.0910905	1.69946	0.0892327	0.760363	gray
SRRM2-AS1	3.5785	0.527161	0.310257	1.69911	0.089298	0.760363	gray
SLC25A16	144.966	0.11977	0.0704973	1.69893	0.089332	0.760363	gray
KLHL17	133.363	-0.176744	0.104051	-1.69863	0.0893895	0.760363	gray
RNF5	37.8349	2.09557	1.23379	1.69847	0.0894182	0.760363	gray
SH3BGRL	1705.78	0.138989	0.0818394	1.69831	0.0894493	0.760363	gray
IKZF1	2879.23	-0.094509	0.0556561	-1.69809	0.0894911	0.760363	gray
ZNF574	231.822	-0.0985806	0.0580659	-1.69774	0.0895577	0.760363	gray
LACTB	374.005	-0.228787	0.134772	-1.69759	0.0895852	0.760363	gray
KCNJ15	3089.69	-0.266539	0.157024	-1.69744	0.089613	0.760363	gray
CDK5RAP3	1575.62	-0.143734	0.0846772	-1.69743	0.0896154	0.760363	gray
PPP2R3A	13.3081	-0.284965	0.167893	-1.6973	0.0896394	0.760363	gray
EIF3F	1900.1	0.110667	0.0652197	1.69684	0.0897267	0.760363	gray
BCKDHA	496.573	0.118379	0.069767	1.69678	0.0897385	0.760363	gray
CD24	249.082	0.316172	0.186355	1.69661	0.0897696	0.760363	gray
PUF60	37.7794	0.192236	0.113326	1.69631	0.0898268	0.760449	gray
TASOR2	285.402	-0.164492	0.0970042	-1.69572	0.0899387	0.760998	gray
ZNF697	38.0229	0.187302	0.110567	1.69401	0.0902628	0.76333	gray
LOC729683	359.745	0.125297	0.0739753	1.69377	0.0903087	0.76333	gray
ASAH2	1.55449	0.903401	0.533547	1.6932	0.0904175	0.76359	gray
GTF2F1	613.653	0.106415	0.0628517	1.69311	0.0904338	0.76359	gray
TRAPPC2	239.196	0.108323	0.0639932	1.69272	0.0905091	0.763626	gray
KYNU	216.917	-0.222671	0.131556	-1.6926	0.0905324	0.763626	gray
SNHG11	42.0446	-0.21217	0.125396	-1.692	0.0906452	0.764179	gray
PRKAR1B-AS1	34.8418	0.22619	0.13372	1.69151	0.0907389	0.764534	gray
TREM2	1.19594	-0.866052	0.512101	-1.69117	0.0908034	0.764534	gray
CCDC127	105.442	0.124003	0.0733293	1.69104	0.0908291	0.764534	gray
UBAP1L	26.8536	-0.249137	0.147356	-1.69072	0.090891	0.764656	gray
MEIS1	34.9112	-0.265347	0.156974	-1.69039	0.0909537	0.764787	gray
C16orf58	297.454	-0.112438	0.0665278	-1.6901	0.0910098	0.76486	gray
NOL11	242.175	-0.113656	0.0672823	-1.68924	0.0911743	0.76545	gray
ZNF236-DT	30.8225	0.204317	0.120978	1.68888	0.0912426	0.76545	gray
MYO15A	6.59367	0.38584	0.228471	1.68879	0.0912588	0.76545	gray
REPIN1	981.504	-0.0927544	0.0549252	-1.68874	0.0912693	0.76545	gray
HKDC1	34.4684	-0.336986	0.199658	-1.68781	0.0914471	0.766545	gray
SLC11A2	192.167	-0.112302	0.0665898	-1.68648	0.0917038	0.768298	gray
DNAJB13	14.5906	0.36314	0.215404	1.68586	0.0918226	0.768537	gray
HSD17B13	13.77	-0.306553	0.18185	-1.68574	0.0918453	0.768537	gray
FGF13	13.5286	0.565687	0.335602	1.68559	0.0918748	0.768537	gray
WDFY2	630.792	-0.0918498	0.0545096	-1.68502	0.0919846	0.769058	gray
DUSP18	59.3953	0.180309	0.107054	1.68428	0.092128	0.769099	gray
ZBTB33	249.922	-0.145224	0.0862272	-1.6842	0.0921437	0.769099	gray
MTFR1	31.9563	0.234546	0.139269	1.68413	0.0921569	0.769099	gray
DDX11L2	29.968	0.759372	0.450991	1.68378	0.0922237	0.769099	gray
PDZK1P1	3.31445	-0.519275	0.30845	-1.6835	0.0922792	0.769099	gray
RN7SL2	109.496	-0.525667	0.312294	-1.68324	0.0923279	0.769099	gray
NCBP2L	1.45814	-0.858696	0.510249	-1.6829	0.0923952	0.769099	gray
ARMH3	300.752	-0.0920962	0.0547344	-1.6826	0.0924524	0.769099	gray
INSYN2B	5.40999	-0.436402	0.259461	-1.68196	0.0925773	0.769099	gray
APOBEC3F	198.059	-0.16583	0.0985981	-1.68188	0.0925922	0.769099	gray
ASAP1-IT2	18.1533	-0.418277	0.248703	-1.68183	0.0926012	0.769099	gray
ATXN1	666.208	-0.115714	0.0688047	-1.68177	0.0926135	0.769099	gray
POC1A	21.6276	-0.255622	0.152008	-1.68164	0.0926388	0.769099	gray
DOCK6	12.3714	-0.386402	0.229798	-1.68148	0.0926694	0.769099	gray
VIPAS39	215.06	-0.109945	0.0653927	-1.68131	0.0927026	0.769099	gray
ELP1	296.576	-0.124952	0.0743329	-1.68098	0.0927658	0.769194	gray
TAZ	523.429	-0.119639	0.0711976	-1.68038	0.0928832	0.769194	gray
TM4SF1	1.22054	1.08101	0.643399	1.68015	0.0929272	0.769194	gray
KDM4D	1.4099	0.914424	0.544251	1.68015	0.0929277	0.769194	gray
SURF4	1286.76	0.0647018	0.038516	1.67987	0.092983	0.769194	gray
DST	34.0771	-0.2874	0.171123	-1.6795	0.0930548	0.769194	gray
UTP11	115.445	0.124514	0.074148	1.67926	0.0931014	0.769194	gray
VPS45	205.87	-0.0953536	0.0567893	-1.67908	0.0931372	0.769194	gray
LOC148696	2.98884	-0.607863	0.362049	-1.67895	0.0931608	0.769194	gray
LAMTOR4	1459.16	0.222896	0.132779	1.6787	0.0932096	0.769194	gray
OCIAD1-AS1	5.14122	0.499641	0.297767	1.67796	0.0933546	0.769194	gray
RPL13P5	11.374	0.365369	0.217767	1.6778	0.0933864	0.769194	gray
ASTE1	95.5783	-0.129025	0.076912	-1.67757	0.0934307	0.769194	gray
VRK2	67.9539	-0.210529	0.125516	-1.6773	0.0934831	0.769194	gray
C2CD3	225.325	-0.133802	0.0797738	-1.67727	0.0934894	0.769194	gray
TSTD3	5.26713	0.405088	0.241534	1.67715	0.0935136	0.769194	gray
ACVR1B	217.105	0.151863	0.0905508	1.6771	0.0935224	0.769194	gray
CCL5	13.8021	-0.423323	0.25252	-1.6764	0.0936606	0.769586	gray
PPP1R2B	2.51484	-0.632957	0.377633	-1.67612	0.0937153	0.769586	gray
C2orf15	7.79076	0.393705	0.234929	1.67585	0.0937684	0.769586	gray
CEP295	125.832	-0.145317	0.0867173	-1.67575	0.0937868	0.769586	gray
KIF23	15.5704	-0.386791	0.230831	-1.67564	0.0938079	0.769586	gray
RWDD3	46.1602	0.240853	0.143766	1.67531	0.0938728	0.769728	gray
CD300C	270.438	0.18209	0.108739	1.67455	0.0940225	0.770268	gray
SLC38A2	1038.17	-0.142109	0.0848968	-1.6739	0.0941494	0.770268	gray
VPS37D	1.7252	-0.668123	0.399212	-1.6736	0.0942083	0.770268	gray
LRR1	51.6579	-0.189998	0.113541	-1.67339	0.0942504	0.770268	gray
VIPR1-AS1	3.54963	0.62031	0.370704	1.67333	0.0942629	0.770268	gray
IKBKB	816.609	-0.112153	0.0670275	-1.67324	0.0942801	0.770268	gray
ITGB2-AS1	833.84	-0.22207	0.132728	-1.67312	0.0943045	0.770268	gray
TMX3	365.531	-0.146614	0.0876394	-1.67292	0.0943433	0.770268	gray
EGR1	35.483	-0.345979	0.206837	-1.67272	0.0943833	0.770268	gray
SERGEF	91.5465	0.171737	0.102679	1.67256	0.0944148	0.770268	gray
NDOR1	618.842	-0.111765	0.0669227	-1.67007	0.094906	0.772064	gray
SERPINB10	26.7748	0.597676	0.357877	1.67006	0.0949072	0.772064	gray
TJP2	158.479	-0.209518	0.125471	-1.66985	0.094949	0.772064	gray
TBC1D9	308.646	0.157359	0.0942427	1.66972	0.0949745	0.772064	gray
NLRP1	2953.94	-0.178386	0.10684	-1.66966	0.0949858	0.772064	gray
DUSP5	159.566	-0.321301	0.192439	-1.66963	0.0949929	0.772064	gray
PARL	262.584	0.12603	0.075489	1.66951	0.0950155	0.772064	gray
IL10	2.16575	0.725028	0.434316	1.66935	0.0950471	0.772064	gray
PRELID2	5.75206	0.500064	0.299571	1.66927	0.0950643	0.772064	gray
DMD	3.27585	0.563703	0.3378	1.66875	0.0951675	0.772514	gray
KCNH7	42.9458	-0.309407	0.185506	-1.66791	0.0953333	0.773472	gray
TROAP	5.893	-0.638351	0.382788	-1.66764	0.0953878	0.773481	gray
PDZD7	5.46192	-0.451968	0.271057	-1.66742	0.09543	0.773481	gray
GJA4	1.25612	0.907719	0.544487	1.66711	0.0954931	0.773604	gray
MFSD14C	67.3844	0.170376	0.102259	1.66613	0.095688	0.774795	gray
[truncated: 14,180 more rows]
